# Supplementary material for: Generation of a Library of Carbohydrate-Active Enzymes for Plant Biomass Deconstruction
Source: Int J Mol Sci. 2022 Apr 5;23(7):4024. doi: 10.3390/ijms23074024 (PMC8999789; doi:10.3390/ijms23074024)
Supplement: Supplementary file 1 [file ijms-23-04024-s001.zip]

Archive with 1 entries (1 files):
- ijms-1602977suppl from proof.xlsx
