# Supplementary material for: Generation of a Library of Carbohydrate-Active Enzymes for Plant Biomass Deconstruction
Source: Int J Mol Sci. 2022 Apr 5;23(7):4024. doi: 10.3390/ijms23074024 (PMC8999789; doi:10.3390/ijms23074024)
Supplement: Supplementary file 1 [file ijms-23-04024-s001.zip › ijms-1602977suppl from proof.xlsx]

## Sheet: Bank
Table S1 - Properties of enzymes produced in this work.
Enzyme Name	Organism	Domain	EC number	Accession Number	PCR/GS	Cazy Family	Modular/Single	Molecular Architecture	Expression vector (pHTP)	Expression - Soluble/Insoluble	CBM main ligand
1	Bacillus subtilis	Bacteria	3.2.1.86	AAA22660.1 BAA11270.1 CAB16048.1 NP391891.1 P42973 CBG21250.1	PCR	GH1	Single	[(1-479)GH17]	1	SOL
2	Bacillus subtilis	Bacteria	3.2.1.86	BAA19708.1 CAB12403.1 NP388465.1 O05508 CBG21028.1	PCR	GH1	Single	[(1-465)GH15]	1	SOL
3	Bacillus subtilis	Bacteria	3.2.1.86	BAA06429.1 BAA08975.1 CAB12135.1 NP388223.1 P42403 CBG21248.1	PCR	GH1	Single	[(1-477)GH12]	1	SOL
4	Bacillus subtilis	Bacteria	3.2.1.52	AAA64351.1 BAA19499.1 CAB11942.1 NP388047.1 P40406 3BMXA 3BMXB 3CQMA 3CQMB 3NVDA 3NVDB 3LK6A 3LK6D 3LK6C 3LK6B 4GYJA 4GYJB 4GYKA 4GYKB	PCR	GH3	Single	[(1-26)SIGN][(27-368)GH3][(369-642)UNK	1	INS
5	Bacillus subtilis	Bacteria	3.2.1.86	CAA90288.1 CAB15882.1 NP391735.1 P46320	PCR	GH4	Single	[(1-442)GH42]	1	SOL
6	Bacillus subtilis	Bacteria	3.2.1.67	AAA22577.1 CAB12532.1 NP388594.1 P39130.2 3FEFA 3FEFC 3FEFD 3FEFB	PCR	GH4	Single	[(1-446)GH43]	1	SOL
7	Bacillus subtilis	Bacteria	3.2.1.122	BAA09103.1 CAB12647.1 NP388699.1 P54716 1U8XX 1NRHX	PCR	GH4	Single	[(1-449)GH41]	1	SOL
8	Bacillus subtilis	Bacteria	3.2.1.4	CAA82317.1 CAA97610.1 NP389695.1 CAB13696.2 P10475.1 AEJ76923.1 3PZTA 3PZTB 3PZUA 3PZUB 3PZVA 3PZVB 3PZVC 3PZVD	PCR	GH5	Single	[(1-29)SIGN][(30-337)GH52][(338-352)LNK][(353-499)CBM32]	1	SOL
9	Bacillus subtilis	Bacteria	3.2.1.8	AAA22897.1 CAA84276.1 AAB84458.1 CAB13776.1 NP389765.1 AAM08359.1 ABH92520.1 P18429 ACK26682.1 ACQ19010.1 2B45X 2B46X ACR92566.1 3EXUA 3EXUB	PCR	GH11	Single	[(1-28)SIGN][(29-213)GH111]	1	SOL
10	Bacillus subtilis	Bacteria	3.2.1.93	CAA56495.1 CAA91015.1 CAB12610.1 NP388662.1 P39795	PCR	GH13	Single	[(1-561)GH1329]	1	INS
11	Bacillus subtilis	Bacteria	3.2.1.10	CAB08041.1 CAB15461.1 NP391336.1 O06994.1 4M8UA 4MAZA 4MB1A 4M56A 4M56B	PCR	GH13	Single	[(1-561)GH1331]	1	SOL
12	Bacillus subtilis	Bacteria	3.2.1.4	ACR59601.1 C5I945	PCR	GH16	Single	[(1-28)SIGN][(31-242)GH16lic]	1	SOL
13	Bacillus subtilis	Bacteria	4.2.2.n1	CAB13014.1 NP389039.1 O31608	PCR	GH23	Single	[(1-55)UNK][(56-181)GH23]	1	SOL
14	Bacillus subtilis	Bacteria	3.2.1.17	CAB12304.1 NP388378.1 P96645	PCR	GH23	Single	[(1-6)UNK][(7-30)TM][(37-202)GH23][(205-329)pfam00877]	1	SOL
15	Bacillus subtilis	Bacteria	1.3.3.5	CAB12449.1 AAB62305.1 AAC44642.1 BAA22774.1 CAA29165.1 CAA30392.1 2X88 3ZDW[A]	PCR	AA NC	Single		1	SOL
16	Bacillus subtilis	Bacteria	3.2.1.78	BAA19712.1 CAB12407.1 NP388469.1 O05512 3CBWB 3CBWA CAB12407.2 2WHKA	PCR	GH26	Single	[(1-26)SIGN][(27-362)GH262]	1	SOL
17	Bacillus subtilis	Bacteria	3.2.1.136 and 3.2.1.8	CAA97612.1 CAB13698.1 NP389697.1 Q45070 3KL5D	PCR	GH30	Single	[(1-33)SIGN][(34-44)UNK][(45-331)GH308][(332-422)X92]	1	INS
18	Bacillus subtilis	Bacteria	3.2.1.65	CAB08014.1 CAB15451.1 NP391326.1 O07003	PCR	GH32	Single	[(1-52)UNK][(53-358)GH32][(359-516)X101]	1	SOL
19	Bacillus subtilis	Bacteria	3.2.1.23	CAB12527.1 NP388589.1 O31529	PCR	GH42	Single	[(1-663)GH42]	1	INS
20	Bacillus subtilis	Bacteria	3.2.1.23	CAB08008.1 CAB15418.1 NP391293.1 O07012	PCR	GH42	Single	[(1-14)UNK][(15-687)GH42]	1	SOL
21	Bacillus subtilis	Bacteria	3.2.1.99	BAA06646.1 CAB15969.1 NP391812.1 ACB06752.1 P42293 CAB15969.2 B3FRL6 2X8FA 2X8FB 2X8SA 2X8SB 2X8TA 2X8TB	PCR	GH43	Single	[(1-26)SIGN][(27-365)GH43B][(370-469)UNK]	1	SOL
22	Bacillus subtilis	Bacteria	3.2.1.132	AAB80882.1 CAA63455.1 CAB14630.1 NP390566.1 O07921.1 CAX30779.1 ACX55933.1	PCR	GH46	Single	[(1-35)SIGN][(36-277)GH46]	1	SOL
23	Bacillus subtilis	Bacteria	3.2.1.132	JN576417protein WP003237265.1	PCR	GH46	Single	[(1-35)SIGN][(36-277)GH46]	1	INS
24	Bacillus subtilis	Bacteria	3.2.1.55	CAA99576.1 CAB14811.1 NP390729.1 P94552 ABW70629.1 CAB14811.2	PCR	GH51	Single	[(1-375)GH51af1][(376-495)X103]	1	SOL
25	Bacillus subtilis	Bacteria	3.2.1.55	CAA99595.1 CAA61937.1 CAB14832.1 NP390750.1 P94531.1 CAB14832.2	PCR	GH51	Single	[(1-381)GH51af2][(382-500)X103]	1	SOL
26	Bacillus subtilis	Bacteria	3.2.1.89	CAB08009.1 NP391292.1 AAO31373.1 CAB15417.2 O07013.1	PCR	GH53	Single	[(1-24)SIGN][(25-429)GH53]	1	SOL
27	Bacillus subtilis	Bacteria	2.4.1.10	AAA22724.1 AAA22725.1 CAA26513.1 CAB08015.1 CAB15450.1 NP391325.1 CAI39222.1 CAI39224.1 CAO78323.1 BAF93887.1 ACB45216.1 ACB46534.1 P05655.1 1OYGA 1PT2A 3BYJA 3BYKA 3BYLA 3BYNA 2VDTA ACF93714.1	PCR	GH68	Single	[(1-29)SIGN][(30-473)GH681]	1	SOL
28	Bacillus subtilis	Bacteria	3.2.1.-	AAA67857.1 CAB15595.1 NP391459.1 P39848	PCR	GH73	Single	[(1-27)SIGN][(28-709)UNK][(710-880)GH73]	1	INS
29	Bacillus subtilis	Bacteria	3.2.1.172	CAB14990.1 O34559.1 1NC5A 2GH4A 2D8LA CAB14990.3	PCR	GH105	Single	[(1-15)UNK][(16-373)GH105]	1	SOL
30	Bacillus subtilis	Bacteria	4.2.2.10	BAA12119.1 P94449 CAW50930.1 CAW61472.1 CAW46019.1 CAW62391.1 CAW40861.1 CAW49223.1 CAW70638.1 CAX02095.1 CAX07522.1 CAW73759.1 CAW79736.1 CAW95951.1 CAW96172.1 CAW97018.1 CAW89178.1 CAW71279.1 CAW91820.1 CAX06665.1 CAX07019.1 CAW91125.1 CBC11521.1 CBC98374.1	PCR	PL1	Single	[(1-24)SIGN][(25-32)UNK][(33-345)PL18]	1	SOL
31	Bacillus subtilis	Bacteria	4.2.2.2	AGN03891.1	PCR	PL1	Single	[(1-21)SIGN][(22-420)PL16]	1	SOL
32	Bacillus subtilis	Bacteria	4.2.2.2	AAC67291.1 CAB15500.1 NP391375.1 O34310.1	PCR	PL3	Single	[(1-26)SIGN][(27-221)PL31]	1	SOL
33	Bacillus subtilis	Bacteria	4.2.2.23	CAB12524.1 NP388586.1 2Z8RB 2Z8RA 2Z8SB 2Z8SA 2ZUXA 2ZUXB O31526	PCR	PL11	Single	[(1-37)SIGNexp][(38-620)PL111]	1	SOL
34	Bacillus subtilis	Bacteria	4.2.2.24	CAB12525.1 NP388587.1 O31527 2ZUYA	PCR	PL11	Single	[(1-612)PL111]	1	INS
35	Bacillus subtilis	Bacteria	3.5.1.-	CAB12627.1 NP388679.1 O34928.1 1NY1A 1W17A 1W17B 1W1B1 1W1B2 1W1A1 1W1A2	PCR	CE4	Single	[(1-21)SIGN][(22-63)UNK][(64-263)CE4]	1	SOL
36	Bacillus subtilis	Bacteria	3.1.1.41	BAA01729.1 BAA08952.1 CAB12112.1 NP388200.1 AAU96171.1 AAW91036.1 AAX04441.1 AAY12161.1 ABA09488.1 1L7AA 1ODSA 1ODTC CAV33284.1 P94388	PCR	CE7	Single	[(1-318)CE7]	1	SOL
37	Bacillus subtilis	Bacteria	3.5.1.25	AAC67285.1 CAB15506.1 NP391381.1 O34450.1 1UN7A 2VHLB 2VHLA CBG19335.1	PCR	CE9	Single	[(1-396)CE9]	1	SOL
38	Bacillus subtilis	Bacteria	3.1.1.72	CAB12521.1 NP388583.1 O31523	PCR	CE12	Single	[(1-232)CE12]	1	SOL
39	Bacteroides thetaiotaomicron	Bacteria	3.2.1.25	AAO75565.1 NP809371.1 2JE8A 2JE8B 2VQTA 2VQTB 2VJXA 2VJXB 2VL4A 2VL4B 2VMFA 2VMFB 2VO5A 2VO5B 2VOTA 2VOTB 2VQUA 2VQUB 2VR4A 2VR4B 2WBKA 2WBKB Q8AAK6	PCR	GH2	Single	[(1-25)SIGN][(26-331)UNK][(332-675)GH2m2][(676-864)UNK]	1	SOL
40	Bacteroides thetaiotaomicron	Bacteria	3.2.1.135	AAC44670.1 AAO78809.1 NP812615.1 P71093 CAZ78867.1 CAZ78747.1 Q8A1G0	PCR	GH13	Single	[(1-22)SIGN][(23-106)UNK][(107-539)GH13][(540-617)UNK]	1	SOL
41	Bacteroides thetaiotaomicron	Bacteria	3.2.1.20	AAO75446.1 NP809252.1 Q8AAX3	PCR	GH31	Single	[(1-307)UNK][(308-628)GH31][(629-748)UNK]	1	SOL
42	Bacteroides thetaiotaomicron	Bacteria	3.2.1.20	AAO78405.1 NP812211.1 Q8A2K6	PCR	GH31	Single	[(1-170)UNK][(171-502)GH31][(503-683)UNK]	1	SOL
43	Bacteroides thetaiotaomicron	Bacteria	3.2.1.26 and 3.2.1.64	AAO76872.1 NP810678.1 Q8A6W1	PCR	GH32	Single	[(1-25)SIGNlpp][(26-40)LNK][(41-144)UNK][(145-448)GH32exoI][(449-627)X101]	1	SOL
44	Bacteroides thetaiotaomicron	Bacteria	3.2.1.65	AAO76867.1 NP810673.1 Q8A6W6	PCR	GH32	Single	[(1-22)SIGN][(23-45)UNK][(46-360)GH32][(361-523)UNK]	1	SOL
45	Bacteroides thetaiotaomicron	Bacteria	3.2.1.26 and 3.2.1.64	AAO78188.1 NP811994.1 Q8A373	PCR	GH32	Single	[(1-23)SIGN][(24-114)UNK][(115-405)GH32][(406-548)X101]	1	SOL
46	Bacteroides thetaiotaomicron	Bacteria	3.2.1.55	AAO77958.1 NP811764.1 Q8A3V2	PCR	GH43	Single	[(1-20)SIGN][(21-32)UNK][(33-301)GH43C][(302-330)UNK][(331-514)X19]	1	SOL
47	Bacteroides thetaiotaomicron	Bacteria	3.2.1.55	AAO78760.1 NP812566.1 Q8A1K6	PCR	GH43	Single	[(1-22)SIGN][(23-323)GH43]	1	SOL
48	Bacteroides thetaiotaomicron	Bacteria	3.2.1.99	AAO75474.1 NP809280.1 Q8AAU7	PCR	GH43	Single	[(1-29)SIGN][(30-46)UNK][(47-375)GH43B][(376-513)UNK]	1	SOL
49	Bacteroides thetaiotaomicron	Bacteria	3.2.1.55	AAO78200.1 NP812006.1 Q8A361	PCR	GH43	Single	[(1-23)SIGN][(24-44)UNK][(45-376)GH43]	1	SOL
50	Bacteroides thetaiotaomicron	Bacteria	3.2.1.11	AAO78193.1 NP811999.1 Q8A368	PCR	GH66	Single	[(1-17)SIGN][(18-30)UNK][(32-397)GH66dexB][(398-425)UNK][(427-592)X88]	1	SOL
51	Bacteroides thetaiotaomicron	Bacteria	3.2.1.169	AAO79500.1 NP813306.1 2CHNA 2CHNB 2CHOA 2CHOB 2J47A 2J4GA 2J4GB 2JIWB 2JIWA 2VVNB 2VVNA 2VVSA 2W4XA 2W66A 2W66B 2W67A 2W67B 2WCAA 2WZHA 2WZIA 2WZIB 2X0HA 2X0HB 2XJ7A 2XJ7B 2XM1A 2XM1B 2XM2A 2XM2B Q89ZI2 4AISA 4AISB 4AIUA	PCR	GH84	Modular	[(1-21)SIGN][(22-148)X96][(149-432)GH84][(433-737)UNK]	1	SOL
52	Bacteroides thetaiotaomicron	Bacteria	3.2.1.-	AAO78878.1 NP812684.1 Q8A193	PCR	GH92	Single	[(1-22)SIGN][(23-753)GH925]	1	SOL
53	Bacteroides thetaiotaomicron	Bacteria	3.2.1.-	AAO79178.1 NP812984.1 Q8A0E8	PCR	GH92	Single	[(1-23)SIGN][(24-34)UNK][(35-782)GH925]	1	SOL
54	Bacteroides thetaiotaomicron	Bacteria	3.2.1.113	AAO77306.1 NP811112.1 2WVYA 2WVYB 2WVYC 2WW2A 2WW2B 2WW2C Q8A5N9	PCR	GH92	Single	[(1-21)SIGN][(22-758)GH924]	1	SOL
55	Bacteroides thetaiotaomicron	Bacteria	3.2.1.-	AAO78633.1 NP812439.1 Q8A1Y1	PCR	GH92	Single	[(1-19)SIGN][(20-763)GH924]	1	SOL
56	Bacteroides thetaiotaomicron	Bacteria	3.2.1.-	AAO77218.1 NP811024.1 Q8A5X5	PCR	GH92	Single	[(1-20)SIGN][(21-300)UNK][(301-1042)GH92]	1	SOL
57	Bacteroides thetaiotaomicron	Bacteria	3.2.1.24 and 3.2.1.24	AAO78054.1 NP811860.1 Q8A3K6	PCR	GH92	Modular	[(1-19)SIGN][(28-260)GH92a][(261-411)X112][(412-897)GH92b]	1	SOL
58	Bacteroides thetaiotaomicron	Bacteria	3.2.1.- and 3.2.1.-	AAO79099.1 NP812905.1 Q8A0M7	PCR	GH92	Single	[(1-24)SIGN][(25-743)GH925]	1	SOL
59	Bacteroides thetaiotaomicron	Bacteria	3.2.1.-	AAO79198.1 NP813004.1 Q8A0C8	PCR	GH92	Single	[(1-25)SIGN][(26-717)GH92]	1	INS
60	Bacteroides thetaiotaomicron	Bacteria	3.2.1.-	AAO76985.1 NP810791.1 Q8A6K3	PCR	GH92	Single	(1-24)SIGN][(25-733)GH925]	1	SOL
61	Bacteroides thetaiotaomicron	Bacteria	3.2.1.-	AAO79197.1 NP813003.1 Q8A0C9	PCR	GH92	Single	[(1-18)SIGN][(19-757)GH924]	1	SOL
62	Bacteroides thetaiotaomicron	Bacteria	3.2.1.-	AAO78963.1 NP812769.1 Q8A113	PCR	GH92	Single	[(1-27)SIGN][(30-755)GH926]	1	SOL
63	Bacteroides thetaiotaomicron	Bacteria	3.2.1.-	AAO79070.1 NP812876.1 Q8A0Q6	PCR	GH92	Single	[(1-747)GH925][(748-756)UNK]	1	SOL
64	Bacteroides thetaiotaomicron	Bacteria	3.2.1.-	AAO78636.1 NP812442.1 Q8A1X8	PCR	GH92	Single	[(0-0)GH92]	1	SOL
65	Bacteroides thetaiotaomicron	Bacteria	3.2.1.-	AAO76876.1 NP810682.1 Q8A6V7	PCR	GH92	Single	[(1-18)SIGN][(25-751)GH926]	1	SOL
66	Bacteroides thetaiotaomicron	Bacteria	3.2.1.3	AAC44671.1 AAO78808.1 NP812614.1 P71094 2D73A 2D73B 2JKAA 2JKAB 2JKEA 2JKEB 2JKPA 2JKPB 2ZQ0A 2ZQ0B G8JZS4	PCR	GH97	Single	[(1-21)SIGN][(22-738)GH972]	1	SOL
67	Bacteroides thetaiotaomicron	Bacteria	3.2.1.22	AAO76978.1 NP810784.1 3A24A 3A24B Q8A6L0	PCR	GH97	Single	[(1-19)SIGN][(20-662)GH973]	1	SOL
68	Bacteroides thetaiotaomicron	Bacteria	3.2.1.130	AAO78967.1 NP812773.1 4ACYA 4ACYB 4AD0A 4AD0B 4AD0C 4AD0D 4ACZA 4ACZB Q8A109	PCR	GH99	Single	[(1-20)SIGN][(21-39)UNK][(40-382)GH99]	1	SOL
69	Bacteroides thetaiotaomicron	Bacteria	3.2.1.22	AAO78266.1 CAJ33352.1	PCR	GH110	Single	[(1-17)SIGN][(18-568)GH110a]	1	SOL
70	Bacteroides thetaiotaomicron	Bacteria	4.2.2.20	AAO78430.1 NP812236.1 Q8A2I1	PCR	PL8	Single	[(1-14)SIGN][(15-191)X105][(192-590)PL82][(591-867)X107][(868-1014)X108	1	SOL
71	Bacteroides thetaiotaomicron	Bacteria	4.2.2.8	AAO79767.1 NP813573.1 Q89YR9 4FNVA	PCR	PL12	Single	[(1-19)SIGN][(20-43)UNK][(44-702)PL122]	1	SOL
72	Bacteroides thetaiotaomicron	Bacteria	4.2.2.7	AAO79780.1 NP813586.1 3IKWA 3ILRA 3IMNA 3IN9A 3INAA Q89YQ6	PCR	PL13	Single	[(1-376)PL13]	1	SOL
73	Escherichia coli	Bacteria	3.2.1.86	AAA83082.1 AAC75939.1 NP417377.1 Q46829 CBG20988.1 2XHYA 2XHYC 2XHYD 2XHYB	PCR	GH1	Single	[(1-479)GH17]	1	SOL
74	Escherichia coli	Bacteria	3.2.1.86	AAA23511.1 AAA62072.1 AAA83838.1 AAC76744.1 NP418177.1 AAQ79757.1 P11988.2	PCR	GH1	Single	[(1-470)GH17]	1	SOL
75	Escherichia coli	Bacteria	1.10.3.-	AAC73234.1 NP414665.1 1KV7[A] 1N68[A] 1PF3[A] 2FQD[A] 2FQE[A] 2FQF[A] 2FQG[A] 2YXV[A,B] 2YXW[A,B] 3NSC[A]	PCR	AA NC	Single		1	SOL
76	Escherichia coli	Bacteria	3.2.1.31	AAB30197.1 AAA68923.1 BAA15368.1 AAC74689.1 NP416134.1 AAR75623.1 ABE20937.1 CAJ55495.1 CAJ55496.1 CAJ55497.1 CAJ55498.1 CAJ55499.1 CAJ55500.1 P05804.2 ACR88323.1 3K46A 3K46B 3K4DA 3K4DB 3LPFA 3LPFB 3LPGA 3LPGB 3K4AA 3K4AB 4JHZA 4JHZB	PCR	GH2	Single	[(1-284)UNK][(285-603)GH23]	1	SOL
77	Escherichia coli	Bacteria	3.2.1.23	CAA36274.1 AAA61971.1 AAA57877.1 AAC76111.1 NP417547.2 AAT48164.1 P06864.4	PCR	GH2	Single	[(1-331)UNK][(332-599)GH26][(600-1031)UNK]	1	INS
78	Escherichia coli	Bacteria	3.2.1.52	AAN79850.1 NP753290.1	PCR	GH3	Single	[(1-304)GH33][(305-341)UNK]	1	SOL
79	Escherichia coli	Bacteria	3.2.1.22	CAA28581.1 AAA97019.1 AAA24149.1 AAC77080.1 NP418543.1 P06720.1	PCR	GH4	Single	[(1-451)GH43]	1	SOL
80	Escherichia coli	Bacteria	3.2.1.86	CAA37073.1 AAA23550.1 CAA47257.1 BAA15515.1 BAA15523.1 AAC74804.1 NP416248.1 P17411.4	PCR	GH4	Single	[(1-450)GH42]	1	SOL
81	Escherichia coli	Bacteria	3.2.1.4	AAB18508.1 AAC76556.1 NP417988.1 P37651 3QXFA 3QXFC 3QXFD 3QXFB 3QXQA 3QXQC 3QXQD 3QXQB	PCR	GH8	Single	[(1-21)SIGN][(22-368)GH81]	1	SOL
82	Escherichia coli	Bacteria	2.4.1.18	AAA23872.1 AAA58230.1 AAC76457.1 NP417890.1 CAP11381.1 ABX94236.1 P07762.1 1M7XA CAV00219.1 3O7YA 3O7YC 3O7YD 3O7YB 3O7ZA 3O7ZC 3O7ZD 3O7ZB	PCR	GH13	Modular	[(1-111)X104][(112-128)UNK][(129-226)CBM48][(227-728)GH139]	1	SOL
83	Escherichia coli	Bacteria	3.2.1.1	AAA23810.1 AAA82575.1 BAA15755.1 AAC74994.1 NP416437.1 P26612.3	PCR	GH13	Single	[(1-495)GH135]	1	SOL
84	Escherichia coli	Bacteria	3.2.1.68	AAA98735.1 AAA58229.1 AAC76456.1 NP417889.1 CAP11380.1 P15067.3 2WSKA	PCR	GH13	Modular	[(1-20)UNK][(22-144)CBM48][(145-657)GH1311]	1	SOL
85	Escherichia coli	Bacteria	3.2.1.20	CAA42498.1 AAA16112.1 AAB40159.1 AAC73506.1 NP414937.1 P21517.4 CAY02912.1 CAZ78690.1 AAC73506.2	PCR	GH13	Modular	[(1-131)CBM34][(132-605)GH1321]	1	SOL
86	Escherichia coli	Bacteria	3.2.1.93	AAA24225.1 AAC43382.1 AAA97136.1 AAC77196.1 NP418660.1 P28904.3	GS	GH13	Single	[(1-551)GH1329]	1	SOL
87	Escherichia coli	Bacteria	4.2.2.n1	AAC74277.1 NP415711.1 AAC74277.2 P76009 P0C960 2Y8PA 2Y8PB 3T1ZA 3T1ZB 3T21A 3T21B 3T36A 3T36D 3T36C 3T36E 3T36B 3T4IA 3T4ID 3T4IC 3T4IE 3T4IB 4HJVA 4HJVC 4HJVD 4HJVB 4HJVE 4HJYA 4HJYB	PCR	GH23	Single	[(1-18)SIGN][(19-32)UNK][(33-203)GH23]	1	SOL
88	Escherichia coli	Bacteria	3.2.1.17	AAB40751.1 AAC73656.1 P78285	PCR	GH24	Single	[(0-0)GH24][(1-21)SIGN]	9	SOL
89	Escherichia coli	Bacteria	3.2.1.-	AAB03011.1 AAC76875.1 NP418314.1 P32138.3	PCR	GH31	Single	[(1-245)UNK][(246-580)GH31][(581-678)UNK]	1	SOL
90	Escherichia coli	Bacteria	3.2.1.22	AAA24497.1 P16551.1	PCR	GH36	Single	[(1-293)UNK][(294-596)GH361][(597-708)UNK]	1	INS
91	Escherichia coli	Bacteria	3.2.1.28	AAB18495.1 AAC76544.1 NP417976.1 P37196	PCR	GH37	Single	[(1-128)UNK][(129-549)GH371]	1	SOL
92	Escherichia coli	Bacteria	3.2.1.28	CAA33878.1 BAA36054.1 AAC74281.1 NP415715.1 P13482.1 2JF4A 2JG0A 2JJBA 2JJBB 2JJBC 2JJBD 2WYNA 2WYND 2WYNC 2WYNB	PCR	GH37	Single	[(1-30)SIGN][(31-112)UNK][(113-535)GH371][(536-565)UNK]	1	SOL
93	Escherichia coli	Bacteria	3.2.1.20 and 3.2.1.84	AAA57881.1 AAC76115.1 NP417551.1 P42592 2DS3B 2DS3A 3C67A 3C67B 3C68B 3C68A 3D3IB 3D3IA 3C69B 3C69A 3W7SA 3W7SB 3W7TA 3W7TB 3W7UA 3W7UB 3W7WA 3W7WB 3W7XA 3W7XB	PCR	GH63	Single	[(1-22)SIGN][(23-271)UNK][(272-783)GH632]	1	SOL
94	Escherichia coli	Bacteria	2.4.1.25	AAA24106.1 AAA58214.1 AAC76441.1 NP417875.1 P15977.2	PCR	GH77	Single	[(1-140)UNK][(141-683)GH772][(684-694)UNK]	1	SOL
95	Escherichia coli	Bacteria	3.2.1.-	AAC45723.1 AAC75855.1 P46885 P0A935.1 2AE0X 2GAEA 2PI8A 2PI8B 2PI8C 2PI8D 2PICA 2PJJA	PCR	GH102	Single	[(1-23)SIGN][(24-30)UNK][(31-355)GH1021][(356-365)UNK]	1	SOL
96	Escherichia coli	Bacteria	3.2.1.-	AAB60060.1 AAC75743.1 BAA16563.1 NP417181.1 P41052 1QUSA 1QUTA 1D0KA 1D0MA 1D0LA 1QDRA 1QDTA 1LTMA CAQ99618.1	PCR	GH103	Single	[(1-18)SIGNlpp][(19-39)LNK][(40-112)UNK][(113-361)GH103]	1	SOL
97	Escherichia coli	Bacteria	3.5.1.25	CAA32353.1 BAA35320.1 BAA35325.1 AAC73771.1 AAC09325.1 NP415203.1 P15300 1YMYA 1YMYB 1YRRA 1YRRB ACI86716.1 ACI86717.1 ACI86718.1 ACI86719.1 ACI86720.1 CBG19168.1	PCR	CE9	Single	[(1-382)CE9]	1	SOL
98	Clostridium thermocellum	Bacteria	3.2.1.21	CAA33665.1 P14002.2	PCR	GH3	Single	[(1-294)GH3][(295-754)UNK]	1	INS
99	Clostridium thermocellum	Bacteria	3.2.1.4	ABN51772.1 P04956	PCR	GH5	Single	[(1-25)SIGN][(26-35)UNK][(36-470)GH51][(471-480)UNK][(481-494)LNK][(495-563)DOC1]	1	SOL
100	Clostridium thermocellum	Bacteria	3.2.1.4	CAC27410.1 Q9AL36	PCR	GH5	Single	[(1-343)GH537]	1	SOL
101	Clostridium thermocellum	Bacteria	3.2.1.91	CAB76938.1 Q9L3J2	PCR	GH5	Modular	[(1-32)SIGN][(33-42)UNK][(43-185)CBM32][(186-196)LNK][(197-585)GH51][(586-660)DOC1]	1	SOL
102	Clostridium thermocellum	Bacteria	3.2.1.4	CAE51308.1 Q70DK3	PCR	GH9	Single	[(1-26)SIGN][(27-471)GH93][(472-483)UNK][(484-637)CBM31][(638-643)UNK][(644-661)LNK][(662-736)DOC1]	1	SOL
103	Clostridium thermocellum	Bacteria	3.2.1.4	CAA28255.1 P04954 1CLCA	PCR	GH9	Single	[(1-34)SIGN][(35-137)X229][(138-579)GH9][(580-649)DOC1]	1	SOL
104	Clostridium thermocellum	Bacteria	3.2.1.91	AAR87745.1 ABN51651.1 1RQ5A 1UT9A Q6RSN8 A3DCH2	PCR	GH9	Single	[(1-27)SIGN][(28-36)UNK][(37-201)CBM4D][(202-209)UNK][(210-304)X229][(305-814)GH91][(819-912)X1][(914-1000)X1][(1004-1146)CBM32][(1147-1157)LNK][(1158-1224)DOC1]	1	SOL
105	Clostridium thermocellum	Bacteria	3.2.1.4	ABN51860.1 A3DD31	PCR	GH9	Single	[(1-27)SIGN][(28-458)GH93][(459-469)UNK][(470-626)CBM31][(627-639)LNK][(640-710)DOC1]	1	SOL
106	Clostridium thermocellum	Bacteria	-	ABN53326.1 A3DH97 CCF82158.1	PCR	GH10	Single	[(1-54)UNK][(55-76)TM][(77-260)X184][(261-380)LNK][(381-407)UNK][(408-760)GH103]	1	SOL
107	Clostridium thermocellum	Bacteria	3.2.1.8	ABN53181.1 P10478	PCR	GH10	Single	[(1-28)SIGN][(29-287)CE1][(289-296)LNK][(297-425)CBM62][(426-490)DOC1][(491-509)LNK][(510-837)GH10]	1	SOL
108	Clostridium thermocellum	Bacteria	3.2.1.4	CAI06105.1 Q5TIQ4	PCR	GH48	Single	[(1-43)SIGN][(44-53)UNK][(54-685)GH48][(686-785)LNK][(786-938)CBM32]	1	SOL
109	Clostridium thermocellum	Bacteria	2.4.1.49	BAA22081.1 ABN54185.1 O24780 A3DJQ6	PCR	GH94	Single	[(1-439)UNK][(440-894)GH94cdp][(901-984)X91dist]	1	SOL
110	Clostridium thermocellum	Bacteria	3.1.1.73	CAA58242.1 AAR39814.1 P51584 1GKKB 1GKKA 1GKLB 1GKLA 1WB5A 1WB5B 1WB4A 1WB4B 1WB6A 1WB6B 4H35A 4H35B 4BAGA 4BAGB 3ZI7A 3ZI7B	PCR	CE1	Single	[(1-26)SIGN][(27-184)CBM22][(185-545)GH10][(546-561)LNK][(562-727)CBM22][(728-800)DOC1][(801-1077)CE1]	1	SOL
111	Clostridium thermocellum	Bacteria	3.2.1.4 and 3.1.1.72	AAA23224.1 P10477.1	PCR	CE2	Single	[(1-34)SIGN][(35-44)UNK][(45-391)GH54][(392-406)LNK][(407-480)DOC1][(481-489)LNK][(490-814)CE2]	1	SOL
112	Clostridium thermocellum	Bacteria	3.1.1.72 and 3.1.1.-	ABN52032.1 A3DDK3 2WABA 2WAOA	PCR	CE2	Single	[(1-26)SIGN][(27-43)UNK][(44-391)GH54][(392-406)LNK][(407-480)DOC1][(481-489)UNK][(490-814)CE2]	1	SOL
113	Bacillus sp.	Bacteria	3.2.1.4	BAB19360.1 CAF02232.1 CAJ00038.1 CAJ28076.1 ABH71811.1 ACE14923.1 Q9F216 CAT16607.1 ACW22975.1	PCR	GH5	Single	(1-26)SIGN][(27-404)GH52][(405-572)CBM17][(573-767)CBM28][(768-824)UNK]	1	SOL
114	Bacillus sp.	Bacteria	3.2.1.78	AAT06599.1 Q5YEX6 3JUGA	PCR	GH5	Single	[(1-32)SIGNexp][(33-333)GH58][(339-493)CBM59]	1	SOL
115	Bacillus sp.	Bacteria	2.4.1.19	AAA22308.1 P05618.1 1PAMA 1I75A 1DEDA 1D7FA 1V3KA 1V3KB 1UKTA 1UKTB 1UKSA 1UKSB 1UKQA 1UKQB 1V3JA 1V3JB 1V3LA 1V3LB 1V3MA 1V3MB	GS	GH13	Modular	[(1-27)SIGN][(28-522)GH132][(523-609)X58][(610-713)CBM20]	1	SOL
116	Escherichia coli	Bacteria	3.5.1.-	CAA38873.1 AAA83849.1 BAA01361.1 AAC73207.1 NP414638.1 BAB96664.1 P07652 CAU95980.1 ACI71549.1 ACI71550.1 ACI71551.1 ACI71553.1 3P3GA 3PS1A 3PS2A 3PS3A	PCR	CE11	Single	[(1-305)CE11]	1	SOL
117	Cellvibrio japonicus	Bacteria	3.2.1.74	CAA46499.1 ACE84847.1 Q47912 B3PGE9	PCR	GH3	Single	[(1-25)SIGNlpp][(26-49)LNK][(50-65)UNK][(66-415)GH31][(420-869)UNK]	1	INS
118	Cellvibrio japonicus	Bacteria	3.2.1.21	ACE83024.1 B3PDN7	PCR	GH3	Single	[(1-11)UNK][(12-363)GH31][(364-820)UNK]	1	SOL
119	Cellvibrio japonicus	Bacteria	3.2.1.4	CAA60493.1 ACE84076.1 Q59665 B3PCS3	PCR	GH5	Single	[(1-36)SIGN][(37-337)GH52][(338-380)LNK][(381-412)CBM10][(413-470)LNK][(471-570)CBM2]	1	SOL
120	Cellvibrio japonicus	Bacteria	3.2.1.78	AAO31761.1 ACE82655.1 Q840C0 B3PG16	PCR	GH5	Single	[(1-24)SIGN][(26-78)CBM5][(79-102)LNK][(103-134)CBM10][(135-196)LNK][(197-332)CBM35][(333-403)UNK][(404-785)GH57][(786-830)UNK]	1	INS
121	Cellvibrio japonicus	Bacteria	3.2.1.74	CAA43597.1 ACE82870.1 P27033.1 B3PDK2	PCR	GH5	Single	[(1-37)SIGNexp][(38-136)CBM2][(137-182)LNK][(183-214)CBM10][(215-279)LNK][(280-747)GH553]	1	INS
122	Cellvibrio japonicus	Bacteria	3.2.1.4	CAA31082.1 ACE85757.1 P10476.1 B3PKK4	PCR	GH9	Single	[(1-25)SIGN][(26-35)UNK][(36-121)X229][(122-607)GH91][(608-670)LNK][(671-702)CBM10][(703-719)UNK][(720-822)X3][(823-859)LNK][(860-962)CBM2]	1	INS
123	Cellvibrio japonicus	Bacteria	3.2.1.8	AAD47087.1 ACE84280.1 Q9RBZ5 B3PC74	PCR	GH10	Single	[(1-24)SIGN][(25-378)GH10]	1	SOL
124	Cellvibrio japonicus	Bacteria	3.2.1.8	AAL57754.1 ACE85524.1 Q8VP72 B3PIN0	PCR	GH11	Single	[(1-27)SIGN][(28-227)GH11][(228-245)LNK][(246-357)CBM60]	9	SOL
125	Cellvibrio japonicus	Bacteria	3.2.1.78	CAA57670.2 ACE82849.1 P49424 1J9YA 1GVYA 1GW1A 1ODZA 1ODZB B3PBK3 2WHMA	PCR	GH26	Single	[(1-27)SIGNlpp][(28-41)LNK][(42-423)GH263]	1	SOL
126	Cellvibrio japonicus	Bacteria	3.2.1.177	ACE86259.1 B3PBD9 2XVGA 2XVKA 2XVLA	PCR	GH31	Single	[(1-23)SIGNlpp][(24-237)UNK][(238-384)X112][(385-430)UNK][(431-786)GH31][(787-988)UNK]	1	INS
127	Cellvibrio japonicus	Bacteria	2.4.1.161	ACE84782.1 B3PEE6 4B9YA 4B9ZA 4BA0A	PCR	GH31	Single	[(1-24)SIGN][(25-260)UNK][(261-583)GH31agd1][(584-816)UNK]	1	SOL
128	Cellvibrio japonicus	Bacteria	3.2.1.37	ACE82692.1 B3PDB2	PCR	GH43	Single	[(1-33)SIGN][(38-375)GH43A]	1	SOL
129	Cellvibrio japonicus	Bacteria	3.2.1.37	ACE84353.1 B3PCV3	PCR	GH43	Single	[(1-338)GH43A]	1	SOL
130	Cellvibrio japonicus	Bacteria	3.2.1.-	ACE82749.1 B3PD54	PCR	GH43	Single	[(1-26)SIGN][(27-365)GH43B][(370-469)UNK]	1	INS
131	Cellvibrio japonicus	Bacteria	3.2.1.4	CAA36844.1 ACE82688.1 P18126.1 B3PI35	PCR	GH45	Modular	[(1-29)SIGN][(30-131)CBM2][(132-180)LNK][(181-212)CBM10][(213-265)LNK][(266-511)GH45a]	1	INS
132	Cellvibrio japonicus	Bacteria	3.2.1.55	AAK84947.1 ACE86344.1 Q93LE0 B3PBK2	PCR	GH51	Single	[(1-21)SIGN][(22-401)GH51af1][(402-517)X103]	1	SOL
133	Cellvibrio japonicus	Bacteria	3.2.1.55	ACE85320.1 B3PEH9 CAA38390.1 P23031	PCR	GH62	Modular	[(1-36)SIGN][(37-136)CBM2][(137-157)LNK][(158-299)CBM35][(300-320)LNK][(321-619)GH622]	1	INS
134	Cellvibrio japonicus	Bacteria	4.2.2.2	AAG29353.1 ACE85516.1 Q9F7L3 1GXMA 1GXMB 1GXNA 1GXOA B3PDE6	PCR	PL10	Single	[(1-32)SIGN][(33-126)CBM2][(127-154)LNK][(155-303)CBM35][(304-324)LNK][(325-649)PL101]	1	SOL
135	Cellvibrio japonicus	Bacteria	3.1.1.73	CAA41727.1 ACE85652.1 Q51815 B3PEI0	PCR	CE1	Modular	[(1-27)SIGN][(28-125)CBM2][(126-148)LNK][(149-291)CBM35][(292-307)LNK][(308-575)CE1]	1	SOL
136	Cellvibrio japonicus	Bacteria	3.1.1.72	ACE85322.1 B3PDE5 2W9XA 2W9XB	PCR	CE2	Single	[(1-21)SIGN][(22-39)UNK][(40-360)CE2]	1	SOL
137	Cellvibrio japonicus	Bacteria	3.1.1.72	ACE85140.1 B3PC75	PCR	CE2	Single	[(1-22)SIGN][(23-29)UNK][(30-367)CE2]	1	SOL
138	Thermotoga maritima	Bacteria	3.2.1.21	CAA52276.1 Q08638 CBG21253.1 AEP25088.1 G4FGN9 AGL50786.1 AHD18256.1	PCR	GH1	Single	[(1-446)GH113]	1	SOL
139	Thermotoga maritima	Bacteria	3.2.1.23	AAA50597.1 CAA04513.1 AAD36268.1 NP228998.1 Q56307.2 G4FEF3 AGL50124.1 AHD18900.1	PCR	GH2	Single	[(1-327)UNK][(328-597)GH26][(598-1087)UNK]	1	INS
140	Thermotoga maritima	Bacteria	3.2.1.25	AAD36691.1 CAB56855.1 NP229424.1 AAM56797.1 Q9X1V9 Q9RIK8 AGL50557.1 AHD18479.1	PCR	GH2	Single	[(1-286)UNK][(287-624)GH2][(625-785)UNK]	1	INS
141	Thermotoga maritima	Bacteria	3.2.1.37	AAD35170.1 NP227892.1 Q9WXT1 AGL48999.1 AHD18154.1	PCR	GH3	Single	[(1-355)GH3][(356-778)UNK]	1	SOL
142	Thermotoga maritima	Bacteria	3.2.1.21	AAD35119.1 NP227841.1 AAM56786.1 CAH68687.1 Q9WXN2 CAT81443.1 AGL48948.1 AHD18204.1	PCR	GH3	Single	[(1-308)GH3][(309-721)UNK]	1	INS
143	Thermotoga maritima	Bacteria	3.2.1.52	AAD35891.1 NP228618.1 Q9WZR6 B6DVV2 AGL49735.1 AHD17438.1	PCR	GH3	Single	[(1-343)GH3][(344-467)UNK]	1	SOL
144	Thermotoga maritima	Bacteria	3.2.1.20	CAA04524.1 AAD36897.1 NP229631.1 O33830.2 1OBBB 1OBBA AGL50767.1 AHD18275.1	PCR	GH4	Single	[(1-480)GH44]	1	INS
145	Thermotoga maritima	Bacteria	3.2.1.86	AAD36356.1 NP229086.1 Q9X108 1UP7A 1UP7B 1UP7C 1UP7D 1UP7E 1UP7F 1UP7G 1UP7H 1UP4A 1UP4B 1UP4C 1UP4D 1UP4E 1UP4F 1UP4G 1UP4H 1UP6A 1UP6B 1UP6C 1UP6D 1UP6E 1UP6F 1UP6G 1UP6H G4FE67 AGL50210.1 AHD18814.1	PCR	GH4	Single	[(1-415)GH42]	1	SOL
146	Thermotoga maritima	Bacteria	3.2.1.139	AAD35519.1 NP228244.1 Q9WYR5 AGL49356.1 AHD17808.1	PCR	GH4	Single	[(1-470)GH44]	1	SOL
147	Thermotoga maritima	Bacteria	3.2.1.139	AAD35834.1 NP228561.1 Q9WZL1 1VJTA AGL49678.1 AHD17493.1	PCR	GH4	Single	[(1-471)GH44]	1	SOL
148	Thermotoga maritima	Bacteria	3.2.1.78 and 3.2.1.73	AAD36817.1 NP229550.1 Q9X274 1VJZA AGL50684.1 AHD18354.1	PCR	GH5	Single	[(1-329)GH536]	1	SOL
149	Thermotoga maritima	Bacteria	3.2.1.78	AAD36302.1 CAB56854.1 NP229032.1 AAM56792.1 AAM56796.1 CAH68693.1 Q9X0V4 CAT81455.1 ACM94273.1 AGL50158.1 AHD18866.1	PCR	GH5	Single	[(1-19)SIGN][(20-401)GH57][(402-493)UNK][(494-669)CBM27]	1	SOL
150	Thermotoga maritima	Bacteria	3.2.1.8	AAD35164.1 NP227886.1 AAP97078.1 AAQ01666.1 Q9WXS5 Q7WVV0 Q7WUM6 1VBRA 1VBRB 1VBUA 1VBUB AGL48993.1 AHD18160.1	PCR	GH10	Single	[(1-19)SIGNexp][(20-347)GH10]	1	SOL
151	Thermotoga maritima	Bacteria	3.2.1.4	CAA93274.1 AAD36592.1 NP229325.1 Q60033 G4FFR3 AGL50457.1 AHD18578.1	PCR	GH12	Single	[(1-26)SIGN][(27-274)GH122]	1	SOL
152	Thermotoga maritima	Bacteria	3.2.1.4	CAA93273.1 AAD36591.1 NP229324.1 Q60032 Q9S5X8 AGL50456.1 AHD18579.1	PCR	GH12	Single	[(1-35)UNK][(36-56)TM][(57-79)UNK][(80-328)GH122]	1	SOL
153	Thermotoga maritima	Bacteria	2.4.1.25	CAA04525.1 AAD35849.1 NP228576.1 Q9S5X2 O33838 1GJUA 1GJWA AGL49693.1 AHD17478.1	PCR	GH13	Single	[(1-65)UNK][(66-639)GH13m45]	1	SOL
154	Thermotoga maritima	Bacteria	2.4.1.25	CAA90693.1 AAD35451.1 NP228175.1 Q60035 P80099 1LWHB 1LWHA 1LWJA 1LWJB AGL49287.1 AHD17874.1	PCR	GH13	Single	[(1-441)GH13mgt]	1	SOL
155	Thermotoga maritima	Bacteria	3.2.1.41	CAA04522.1 AAD36907.1 NP229641.1 AAM56795.1 CAH68696.1 ABJ38302.1 ABJ38322.1 O33840.2 CAT81460.1 ACW20078.1 ACW20067.1 G4FGN0 AGL50777.1 AHD18265.1	PCR	GH13	Single	[(1-19)SIGN][(20-120)CBM41][(121-222)X45][(225-321)CBM48][(322-339)UNK][(340-843)GH1314]	1	SOL
156	Thermotoga maritima	Bacteria	3.2.1.39	AAD35118.1 NP227840.1 Q9WXN1 3AZXA 3AZXB 3AZYA 3AZYB 3AZYC 3AZYD 3AZZA 3AZZB 3AZZC 3AZZD 3B00A 3B00B 3B00C 3B00D 3B01A 3B01B 3B01C 3B01D AGL48947.1 AHD18205.1	PCR	GH16	Single	[(1-17)SIGN][(18-25)UNK][(26-195)CBM4A][(196-208)LNK][(209-459)GH16][(460-480)UNK][(481-642)CBM4A]	1	SOL
157	Thermotoga maritima	Bacteria	3.2.1.67	AAD35522.1 NP228247.1 Q9WYR8 3JURA 3JURD 3JURC 3JURB AGL49359.1 AHD17805.1	PCR	GH28	Single	[(1-25)UNK][(26-448)GH28]	1	SOL
158	Thermotoga maritima	Bacteria	3.2.1.51	AAD35394.1 NP228118.1 Q9WYE2 AGL49230.1 AHD17930.1	PCR	GH29	Single	[(1-351)GH291][(352-449)UNK]	1	SOL
159	Thermotoga maritima	Bacteria	3.2.1.22	CAA04514.1 AAD36267.1 NP228997.1 CAD29026.1 AAM56791.1 CAH68692.1 O33835 1ZY9A CAT81453.1 AGL50123.1 AHD18901.1	PCR	GH36	Single	[(1-187)X152][(188-484)GH361][(485-555)UNK]	1	SOL
160	Thermotoga maritima	Bacteria	3.2.1.24	AAD36913.1 NP229647.1 Q9X2G6 AGL50790.1 AHD18252.1	PCR	GH38	Single	[(1-240)UNK][(241-1010)GH38]	9	SOL
161	Thermotoga maritima	Bacteria	3.2.1.23	AAA50596.1 AAD36270.1 NP229000.1 Q56306 Q9X0S2 AGL50126.1 AHD18898.1	PCR	GH42	Single	[(1-649)GH42]	1	SOL
162	Thermotoga maritima	Bacteria	3.2.1.23	AAD35398.1 NP228122.1 Q9WYE6 AGL49234.1 AHD17926.1	PCR	GH42	Single	[(1-672)GH42]	1	SOL
163	Thermotoga maritima	Bacteria	3.2.1.55	AAD35369.1 NP228093.1 BAE02565.1 Q9WYB7 AGL49205.1 AHD17955.1	PCR	GH51	Single	[(1-366)GH51][(367-484)X103]	1	SOL
164	Thermotoga maritima	Bacteria	3.2.1.1	2B5DX AGL50368.1 AHD18669.1	PCR	GH57	Single	[(1-386)GH57g][(387-414)UNK][(415-528)X121]	1	SOL
165	Thermotoga maritima	Bacteria	3.2.1.139	CAA70702.1 AAD35149.1 NP227871.1 P96105 G4FGX0 AGL48978.1 AHD18175.1	PCR	GH67	Single	[(1-674)GH67]	1	SOL
166	Thermotoga maritima	Bacteria	3.2.1.4	AAD35393.1 NP228117.1 Q9WYE1 AGL49229.1 AHD17931.1	PCR	GH74	Single	[(1-19)SIGN][(20-707)GH74]	1	SOL
167	Clostridium perfringens	Bacteria	3.2.1.-	BAB69460.1 Q934G8 1UPSA 1UPSB	PCR	GH16	Single	[(1-17)SIGN][(18-287)GH16][(288-420)X190]	1	SOL
168	Clostridium perfringens	Bacteria	3.2.1.17	BAB81020.1 NP562230.1 O06496	PCR	GH25	Single	[(1-220)GH25][(221-321)UNK]	1	SOL
169	Clostridium perfringens	Bacteria	3.2.1.18	BAB80259.1 NP561469.1 Q8XMY5	PCR	GH33	Single	[(1-26)SIGN][(27-40)UNK][(41-180)CBM32][(182-367)CBM40][(368-839)GH33][(840-939)UNK][(940-1084)X82][(1085-1173)FN3]	1	SOL
170	Clostridium perfringens	Bacteria	3.2.1.18	CAA60796.1 Q59310	PCR	GH33	Single	[(1-24)SIGN][(25-41)PROPexp][(42-235)CBM40][(236-694)GH33]	1	SOL
171	Clostridium perfringens	Bacteria	3.2.1.18	CAA68780.1 P10481.1	PCR	GH33	Single	[(1-382)GH33]	1	SOL
172	Clostridium perfringens	Bacteria	3.2.1.49	AAM55479.1 ABI01263.1 Q8XNK8	PCR	GH36	Modular	[(1-211)UNK][(212-564)GH363][(565-629)UNK]	1	SOL
173	Clostridium perfringens	Bacteria	3.2.1.-	BAB80937.1 NP562147.1 Q8XL11 ADA00360.1 D2KAF8	PCR	GH73	Single	[(1-25)SIGN][(26-46)UNK][(47-177)X83dist][(178-195)UNK][(196-256)X83][(257-300)LNK][(301-361)X83][(362-385)LNK][(386-446)X83][(447-470)LNK][(471-531)X83][(532-550)LNK][(551-611)X83][(612-635)LNK][(636-696)X83][(697-720)LNK][(721-781)X83][(782-800)LNK][(801-861)X83][(862-925)UNK][(926-1129)GH73]	1	SOL
174	Clostridium perfringens	Bacteria	3.2.1.35	AAA23259.1 P26831.2	PCR	GH84	Modular	(1-30)SIGN][(31-184)UNK][(185-485)GH84][(486-659)UNK][(660-800)CBM32][(801-950)CBM32][(951-1042)UNK]	1	SOL
175	Clostridium perfringens	Bacteria	3.2.1.52	BAB80940.1 NP562150.1 Q8XL08 2CBIA 2CBIB 2CBJA 2CBJB 2XPKA 2XPKB	GS	GH84	Modular	[(1-30)SIGN][(31-179)UNK][(180-465)GH84][(466-624)UNK][(625-767)CBM32][(768-909)X82][(910-1001)FN3]	1	SOL
176	Clostridium perfringens	Bacteria	3.2.1.52	ABG84519.1 2J62A 2J62B 2V5CA 2V5CB 2V5DA 2VURA 2VURB Q0TR53 2WB5A 2WB5B 2X0YA 2X0YB 2YDQA 2YDRA 2YDSA	PCR	GH84	Single	[(1-30)SIGN][(31-40)UNK][(41-176)X96][(180-465)GH84][(466-622)UNK][(623-763)CBM32][(764-909)X82][(910-1001)FN3]	1	SOL
177	Clostridium perfringens	Bacteria	3.2.1.-	ABG82476.1 Q0TU33	PCR	GH88	Single	[(1-25)UNK][(26-396)GH88]	1	SOL
178	Clostridium perfringens	Bacteria	3.2.1.63	ABG82552.1 Q0TP83	PCR	GH95	Single	[(1-26)SIGN][(27-346)UNK][(347-716)GH95][(717-820)UNK][(821-902)FN3][(903-1051)CBM512][(1052-1424)UNK][(1425-1479)DOC1]	1	SOL
179	Clostridium perfringens	Bacteria	3.2.1.97	BAB80399.1 NP561609.1 CAM83938.1 Q8XMJ5 BAG69287.1 ACK18392.1	PCR	GH101	Single	[(1-29)SIGN][(30-711)UNK][(748-1157)GH101][(1158-1320)X119][(1321-1599)UNK][(1600-1686)FN3]	1	SOL
180	Clostridium perfringens	Bacteria	3.2.1.-	BAB80132.1 3QT3A 3QT9A	PCR	GH125	Single	[(1-427)GH125]	1	SOL
181	Clostridium perfringens	Bacteria	3.2.1.-	ABG82272.1 Q0TNX0 3RENA 3RENB	PCR	GH126	Single	[(1-5)UNK][(6-22)TM][(23-38)UNK][(39-371)GH126]	1	SOL
182	Ruminococcus flavefaciens	Bacteria	3.2.1.4	AAB19708.1 CAB05881.1 Q53302 O05143	PCR	GH5	Single	[(1-29)SIGN][(30-36)UNK][(37-400)GH54][(401-643)UNK][(644-680)LNK][(681-759)DOC1]	1	SOL
183	Ruminococcus flavefaciens	Bacteria	3.2.1.74	CAA36207.1 P16169.3	PCR	GH5	Single	[(1-336)GH537]	1	SOL
184	Bifidobacterium longum	Bacteria	3.2.1.23	ACJ51396.1 B7GTV5	PCR	GH2	Single	[(1-303)UNK][(304-606)GH24]	1	SOL
185	Bifidobacterium longum	Bacteria	3.2.1.23	ACJ53392.1 B7GNN6	PCR	GH2	Single	[(1-345)UNK][(346-622)GH26][(623-1023)UNK]	1	INS
186	Thermotoga maritima	Bacteria	2.4.1.20	AAD36910.1 NP229644.1 Q9X2G3 AGL50787.1 AHD18255.1	PCR	GH94	Single	[(1-321)UNK][(322-732)GH944][(733-813)X91]	1	INS
187	Thermotoga maritima	Bacteria	4.2.2.2	AAD35518.1 NP228243.1 Q9WYR4 CAW50912.1 CAW61439.1 CAW46001.1 CAW62373.1 CAW40843.1 CAW49205.1 CAW70605.1 CAX02077.1 CAW73741.1 CAX07504.1 CAW79718.1 CAW95933.1 CAW96154.1 CAW97000.1 CAW89134.1 CAW71261.1 CAW91782.1 CAX06647.1 CAX07001.1 CAW91082.1 CBC11503.1 CBC98340.1 3ZSCA AGL49355.1 AHD17809.1	PCR	PL1	Single	[(1-27)SIGN][(28-367)PL1]	1	SOL
188	Thermotoga maritima	Bacteria	3.1.1.72	AAD35171.1 NP227893.1 Q9WXT2 1VLQA 1VLQB 1VLQC 1VLQD 1VLQE 1VLQF 1VLQG 1VLQH 1VLQI 1VLQJ 1VLQK 1VLQL 3M81A 3M81F 3M81C 3M81D 3M81E 3M81B 3M83A 3M83F 3M83C 3M83D 3M83B 3M83E 3M82F 3M82A 3M82D 3M82C 3M82E 3M82B AGL49000.1 AHD18153.1	PCR	CE7	Single	[(1-325)CE7]	1	SOL
189	Cellvibrio japonicus	Bacteria	3.2.1.8	CAA88763.1 ACE84179.1 Q59674 B3PIN1	PCR	CE4	Single	[(1-27)SIGN][(28-227)GH11][(228-254)LNK][(255-370)CBM60][(371-393)LNK][(394-586)CE4][(587-613)LNK][(614-616)UNK][(617-648)CBM10][(649-661)UNK]	1	SOL
190	Dickeya dadantii	Bacteria	3.2.1.4	CAA68604.1 P07103.2 1EGZB 1EGZC 1EGZA ADM99099.1	PCR	GH5	Single	[(1-43)SIGN][(44-334)GH52][(335-365)LNK][(366-426)CBM5]	1	SOL
191	Dickeya dadantii	Bacteria	3.2.1.82	CAB99318.1 Q9K5A2 ADN00465.1 E0SKR2	PCR	GH28	Single	[(1-27)SIGN][(28-149)FN3][(150-606)GH287]	1	SOL
192	Dickeya dadantii	Bacteria	3.2.1.15	CAC83614.1 Q8KKH7 ADM97429.1 E0SDX9	PCR	GH28	Single	[(1-22)SIGN][(23-39)UNK][(40-467)GH28]	1	SOL
193	Dickeya dadantii	Bacteria	3.2.1.82	CAB99320.1 Q9K5A0 ADN00467.1 E0SKR4	PCR	GH28	Single	[(1-27)SIGN][(28-147)FN3][(148-578)GH287][(579-602)UNK]	1	SOL
194	Dickeya dadantii	Bacteria	3.2.1.82	CAB99319.1 Q9K5A1 ADN00466.1 E0SKR3	PCR	GH28	Single	[(1-27)SIGN][(28-149)FN3][(150-606)GH287]	1	INS
195	Dickeya dadantii	Bacteria	4.2.2.2	CAA65785.1 P94773 ADN00347.1 E0SJQ8	PCR	PL1	Single	[(1-25)SIGN][(26-425)PL12]	1	SOL
196	Dickeya dadantii	Bacteria	4.2.2.2	CAA10642.1 Q59420 Q79AJ0 ADN00346.1 E0SJQ7 CAA47822.1	PCR	PL1	Single	[(1-23)SIGN][(24-374)PL13]	1	SOL
197	Dickeya dadantii	Bacteria	4.2.2.2	AAA24854.1 ADM99551.1 P0C1A5	PCR	PL1	Single	[(1-41)SIGN][(42-404)PL16]	1	INS
198	Dickeya dadantii	Bacteria	4.2.2.9	CAA43990.1 CAC44117.1 ADM98617.1 Q05526	PCR	PL2	Single	[(1-543)PL22]	1	SOL
199	Dickeya dadantii	Bacteria	4.2.2.2	CAA73784.1 O50325 3B4NA 3B4NB 3B8YB 3B8YA 3B90B 3B90A ADM99410.1 E0SM75	PCR	PL3	Single	[(1-19)SIGN][(20-119)FN3][(120-344)PL35]	1	SOL
200	Dickeya dadantii	Bacteria	4.2.2.-	CAD27359.1 Q8RJP2 ADM97186.1	PCR	PL4	Single	[(1-27)SIGN][(28-312)PL44][(313-400)UNK][(401-578)X110]	1	SOL
201	Dickeya dadantii	Bacteria	4.2.2.2	CAA57041.1 Q47473 1RU4A ADM99100.1 P0C1A7	PCR	PL9	Single	[(1-25)SIGN][(26-425)PL91]	1	SOL
202	Dickeya dadantii	Bacteria	4.2.2.6	AAA24825.1 ADM98639.1 P21258	PCR	PL22	Modular	(1-388)PL221]	1	SOL
203	Dickeya dadantii	Bacteria	3.1.1.11	CAA59151.1 ADM98093.1 Q47474	PCR	CE8	Single	[(1-23)SIGN][(24-120)UNK][(121-433)CE8]	1	SOL
204	Thermus thermophilus	Bacteria	3.2.1.21	AAD32630.2 Q9RA61 3ZJKA 3ZJKB 3ZJKC	PCR	GH1	Single	[(1-431)GH113]	1	SOL
205	Thermus thermophilus	Bacteria	-	AAS82550.1 Q745T5	PCR	GH2	Single	[(0-0)GH2]	1	INS
206	Thermus thermophilus	Bacteria	2.4.1.18	BAD71725.1 1UFAA Q5SH28 3P0BA	PCR	GH57	Single	[(1-390)GH57g][(391-417)UNK][(418-520)X121]	1	INS
207	Thermus thermophilus	Bacteria	3.2.1.170	AAS80962.1 Q72K04	PCR	GH63	Single	[(1-415)GH63dist]	1	INS
208	Thermus thermophilus	Bacteria	2.4.1.25	CAE51852.1 BAD71084.1 1FP8A 1FP9A 2OWCA 2OWWA 2OWXA Q5SIV3	PCR	GH77	Single	[(1-500)GH771	1	SOL
209	Streptococcus mutans	Bacteria	3.2.1.86	AAF89979.1 Q9KJ76 CBG21238.1	PCR	GH1	Single	[(1-479)GH17]	1	SOL
210	Streptococcus mutans	Bacteria	3.2.1.86	AAN58686.1 NP721380.1 CBG21066.1	PCR	GH1	Single	[(1-479)GH17]	1	SOL
211	Streptococcus mutans	Bacteria	3.2.1.86	AAN58797.1 NP721491.1 CBG21067.1	PCR	GH1	Single	[(1-478)GH17]	1	SOL
212	Streptococcus mutans	Bacteria	3.2.1.85	AAN59144.1 NP721838.1	PCR	GH1	Single	[(1-468)GH13]	1	SOL
213	Streptococcus mutans	Bacteria	3.2.1.86	AAN59243.1 NP721937.1 CBG21068.1 3PN8A 3PN8B 4DDEA 4DDEB 4F66A 4F66B 4F79A 4GPNA 4GPNB	PCR	GH1	Single	[(1-477)GH17]	1	SOL
214	Streptococcus mutans	Bacteria	3.2.1.1	AAC35010.1 O68875	PCR	GH13	Single	[(1-486)GH135]	1	SOL
215	Streptococcus mutans	Bacteria	3.2.1.70	BAE79634.1 2ZIDA 2ZICA Q2HWU5	PCR	GH13	Single	[(1-531)GH1331]	1	SOL
216	Streptococcus mutans	Bacteria	3.2.1.80	AAA26889.1 Q03174	PCR	GH32	Modular	[(1-34)SIGN][(35-149)UNK][(150-325)CBM66][(330-452)UNK][(453-754)GH32][(755-930)X101][(931-1011)UNK][(1012-1174)CBM66][(1175-1191)LNK][(1192-1391)UNK][(1392-1423)SORT]	1	SOL
217	Streptococcus mutans	Bacteria	3.2.1.11	AEB70967.1 3VMNA 3VMOA 3VMPA	PCR	GH66	Single	[(1-100)UNK][(101-500)GH66dexA][(501-551)UNK][(552-737)X88][(738-814)LNK][(815-850)SORT]	1	SOL
218	Streptococcus mutans	Bacteria	2.4.1.10	AAA88584.1 P11701.2	PCR	GH68	Single	[(1-34)SIGN][(35-190)UNK][(191-680)GH681][(681-777)UNK][(778-797)TM]	9	SOL
219	Streptococcus mutans	Bacteria	2.4.1.5	AAA88588.1 BAA26101.1 BAA26105.1 BAA26109.1 BAA26113.1 BAA26119.1 P08987.3	PCR	GH70	Single	[(1-38)SIGN][(39-199)UNK][(200-1070)GH70][(1071-1476)UNK]	1	SOL
220	Streptococcus mutans	Bacteria	2.4.1.5	AAA88589.1 AAA88592.1 BAA26102.1 BAA26106.1 BAA26110.1 BAA26114.1 BAA26120.1 P13470.2 3AIBA 3AIBB 3AIBC 3AIBD 3AIBE 3AIBF 3AIBG 3AIBH 3AICA 3AICB 3AICC 3AICD 3AICE 3AICF 3AICG 3AICH 3AIEA 3AIEB 3AIEC 3AIED 3AIEE 3AIEF 3AIEG 3AIEH	PCR	GH70	Single	[(1-38)SIGN][(39-222)UNK][(223-1090)GH70][(1091-1455)UNK]	1	SOL
221	Streptococcus mutans	Bacteria	2.4.1.5	AAA26895.1 BAA26103.1 BAA26107.1 BAA26111.1 BAA26115.1 BAA26121.1 AAY05980.1 P49331.3	PCR	GH70	Single	[(1-39)SIGN][(40-208)UNK][(209-1070)GH70][(1071-1462)UNK]	1	SOL
222	Thermobifida fusca	Bacteria	3.2.1.21	AAZ54975.1 Q47RE2 CBG21191.1	PCR	GH1	Single	[(1-21)UNK][(22-484)GH113]	1	SOL
223	Thermobifida fusca	Bacteria	3.2.1.25	AAZ54953.1 Q47RG4	PCR	GH2	Single	[(1-312)UNK][(313-650)GH22][(651-840)UNK]	1	INS
224	Thermobifida fusca	Bacteria	3.2.1.78	AAZ54938.1 Q47RH9	PCR	GH5	Single	[(1-28)SIGN][(29-330)GH58][(331-344)LNK][(355-453)CBM2]	1	SOL
225	Thermobifida fusca	Bacteria	3.2.1.4	AAC06388.1 AAE59940.1 AAZ55112.1 P26222.2 1TMLA 2BODX 2BOFX 2BOGX 2BOEX Q47R05 3RU8X	PCR	GH6	Single	[(1-31)SIGN][(32-320)GH62][(321-340)LNK][(341-441)CBM2]	1	SOL
226	Thermobifida fusca	Bacteria	3.2.1.4	AAC06387.1 AAZ55662.1 Q08166	PCR	GH9	Single	[(1-32)SIGN][(33-46)UNK][(47-175)CBM4B][(176-184)LNK][(185-273)X229][(274-755)GH91][(756-772)LNK][(773-858)FN3][(859-869)LNK][(870-974)CBM2]	1	INS
227	Thermobifida fusca	Bacteria	3.2.1.8	AAZ56824.1 Q47L48	PCR	GH10	Single	[(1-27)SIGN][(28-44)UNK][(45-380)GH10][(381-399)UNK]	1	SOL
228	Thermobifida fusca	Bacteria	3.2.1.8	AAV64879.1 Q5RZ98 3ZSEA	PCR	GH11	Single	[(1-38)SIGN][(39-228)GH11][(229-251)LNK][(252-338)CBM2]	1	SOL
229	Thermobifida fusca	Bacteria	1.14.99.54	AAZ55306.1 Q47QG3	PCR	AA10	Single	[(1-36)SIGN][(37-222)AA10]	1	INS
230	Thermobifida fusca	Bacteria	1.-.-.-	AAZ55700.1 Q47PB9	PCR	AA10	Single	[(1-21)SIGN][(22-31)UNK][(32-223)AA10][(224-236)LNK][(237-328)FN3][(332-438)CBM2]	1	SOL
231	Geobacillus stearothermophilus	Bacteria	3.2.1.135	AAK15003.1 Q9AIV2	PCR	GH13	Modular	[(1-118)CBM34][(119-588)GH1320]	1	SOL
232	Geobacillus stearothermophilus	Bacteria	2.4.1.64	BAC20640.1 Q8GRC3	PCR	GH65	Single	[(1-310)X29][(311-682)GH65][(683-765)X91]	1	INS
233	Streptococcus pneumoniae	Bacteria	3.2.1.86	AAK74732.1 NP345092.1 Q97S37 CBG21011.1 4IPLA 4IPLB 4IPNB 4IPNE	PCR	GH1	Single	[(1-471)GH17]	1	SOL
234	Streptococcus pneumoniae	Bacteria	3.2.1.52 and 3.2.1.52	AAK74246.1 NP344606.1 P49610 2YL8A 2YL6A 2YLLA 4AZ5A 4AZ6A 4AZ7A 4AZBA	PCR	GH20	Single	[(1-34)SIGN][(35-176)UNK][(177-546)GH20][(547-621)UNK][(622-979)GH20][(980-1243)UNK][(1244-1284)LNK][(1285-1312)SORT]	1	SOL
235	Streptococcus pneumoniae	Bacteria	3.2.1.52 and 3.2.1.52	AAK98861.1 NP357651.1 Q8DRL6 3RPMA 3RPMB	PCR	GH20	Single	[(1-34)SIGN][(35-174)UNK][(175-546)GH20][(547-619)UNK][(620-979)GH20][(980-1284)UNK][(1285-1312)SORT]	1	SOL
236	Streptococcus pneumoniae	Bacteria	3.2.1.17	AAK75106.1 4FF5A	PCR	GH25	Single	[(1-6)UNK][(7-27)TM][(28-50)UNK][(51-266)GH25]	1	SOL
237	Streptococcus pneumoniae	Bacteria	3.2.1.18 and 2.4.1.-	AAK75766.1 NP346126.1 2VW0A 2VW1A 2VW2A 2JKBA 4FOQA 4FOVA 4FOWA 4FOYA 4FP2A 4FP3A 4FPCA 4FPEA 4FPFA 4FPGA 4FPHA 4FPJA 4FPKA 4FPLA 4FPOB 4FPYA 4FQ4A	PCR	GH33	Modular	[(1-29)SIGN][(30-230)CBM40][(231-359)GH33a][(360-455)UNK][(456-697)GH33b]	1	SOL
238	Streptococcus pneumoniae	Bacteria	3.2.1.23	AAK74249.1 NP344609.1 Q97T90 4E8CA 4E8CB 4E8DA 4E8DB	PCR	GH35	Single	[(1-335)GH351][(336-595)UNK]	1	SOL
239	Streptococcus pneumoniae	Bacteria	3.2.1.-	CAA09078.1 AAK99671.1 NP358461.1 CAA09078.2 AAW08925.1 P59206.1	PCR	GH73	Single	[(1-23)SIGN][(44-65)X34][(66-87)X34][(88-108)X34][(109-125)X34][(126-148)X34][(149-169)X34][(170-186)X34][(187-209)X34][(210-230)X34][(231-250)X34][(251-274)X34][(275-295)X34][(296-318)X34][(319-339)X34][(340-361)X34][(380-420)UNK][(588-721)GH73]	1	SOL
240	Streptococcus pneumoniae	Bacteria	3.2.1.96	AAK74656.1 NP345016.1 Q97S90 2W91A 2W92A	PCR	GH85	Single	[(1-37)SIGN][(38-171)UNK][(172-700)GH85][(701-807)UNK][(808-959)CBM32][(960-1626)UNK][(1627-1659)SORT]	1	SOL
241	Streptococcus pneumoniae	Bacteria	3.2.1.102	EDK74349.1 A5LBQ0 2WMJA 2WMJB 2WMKA 2WMKB 2WMIA 2WMIB	PCR	GH98	Single	[(1-28)SIGN][(29-60)UNK][(61-232)CBM511][(242-412)CBM511][(421-1005)GH98]	1	SOL
242	Streptococcus pneumoniae	Bacteria	3.2.1.-	AAK76201.1 3QPFA 3QPFB 3QRYA 3QRYB 3QSPA 3QSPB	PCR	GH125	Single	[(1-426)GH125]	1	SOL
243	Streptococcus pneumoniae	Bacteria	4.2.2.1	AAA53685.1 AAA53686.1 AAK99090.1 NP357880.1 AAT16666.1 Q8CWU3 1EGUA 1C82A 1N7RA 1F9GA 1N7QA 1OJMA 1LOHA 1N7PA 1LXKA 1N7OA 1OJNA 1N7NA 1OJOA 1OJPA 1W3YA 2BRVX 2BRWA 2BRWB 2BRPA ACK14456.1 ACW45175.1	PCR	PL8	Single	[(1-42)SIGN][(43-296)UNK][(297-660)PL81][(661-1051)UNK][(1052-1078)SORT]	1	SOL
244	Streptococcus pneumoniae	Bacteria	3.5.1.-	CAB96552.1 AAK75573.1 Q97PW1 Q9K516	PCR	CE4	Single	[(1-266)UNK][(267-463)CE4]	1	SOL
245	Dickeya dadantii	Bacteria	3.1.1.11	AAA24852.1 AAR64146.1 2NSPB 2NSPA 2NSTB 2NSTA 2NT6B 2NT6A 2NT9B 2NT9A 2NTBB 2NTBA 2NTPB 2NTPA 2NTQB 2NTQA ADM99554.1 P0C1A9	PCR	CE8	Single	[(1-24)SIGN][(25-366)CE8]	1	SOL
246	Dickeya dadantii	Bacteria	3.1.1.-	CAA70971.1 O32563 ADM99553.1 E0SAZ4	PCR	CE12	Single	[(1-25)SIGN][(26-275)X212][(276-551)CE12	1	SOL
247	Bacillus licheniformis	Bacteria	3.2.1.4	CAF05574.1 AAU23613.1 AAU40977.1 CAV28462.1 Q65IY7 ACR87895.1 AAU23613.2 A5A671	PCR	GH5	Single	[(1-29)SIGN][(30-334)GH52][(335-367)LNK][(368-514)CBM32]	1	SOL
248	Bacillus licheniformis	Bacteria	3.2.1.1	AAE13946.1 AAE37100.1 AAE59726.1 AAE62348.1 CAD38134.1 AAN27444.1 CAD67516.1 AAP02210.1 AAR63628.1 AAR76029.1 AAS26290.1 ABA38471.1 ABJ43094.1 ABN29368.1 ACK07343.1 ACP75068.1 ACS10034.1 ACW26903.1	PCR	GH13	Single	[(1-28)SIGN][(29-512)GH135	1	SOL
249	Bacillus licheniformis	Bacteria	3.2.1.14	CAF05579.1 AAU21943.1 AAU39296.1 AAU21943.2 CAV28467.1 Q65NR8 ACR87900.1 ACW83016.1 A5A699	PCR	GH18	Single	[(1-35)SIGN][(36-457)GH18][(458-546)FN3][(547-598)CBM5]	1	SOL
250	Bacillus licheniformis	Bacteria	3.2.1.89	AAO31370.1 AAU25711.1 AAU43089.1 1R8LA 1R8LB 1UR4A 1UR4B 1UR0A 1UR0B 2CCRA 2CCRB 2GFTA 2GFTB 2J74B 2J74A Q62NF0 ACS08442.1 Q65CX5	PCR	GH53	Single	[(1-27)SIGN][(28-425)GH53]	1	SOL
251	Bacillus licheniformis	Bacteria	1.-.-.-	AAU22121.1 AAU39477.1 Q65N87 ACW83017.1	PCR	AA10	Single	[(1-54)UNK][(55-226)AA10	1	SOL
252	Bifidobacterium longum	Bacteria	3.2.1.-	ACJ51753.1 B7GPM3	PCR	GH33	Single	[(1-311)UNK][(312-760)GH33]	1	INS
253	Bifidobacterium longum	Bacteria	3.2.1.51	ACJ53393.1 B7GNN7	PCR	GH95	Single	[(1-333)UNK][(334-704)GH95][(705-782)UNK]	1	SOL
254	Bifidobacterium longum	Bacteria	3.2.1.97	AAX44931.1 CAM83935.1 Q3T552 2ZXQA BAJ65838.1	PCR	GH101	Single	[(1-29)SIGN][(30-625)UNK][(626-1100)GH101][(1101-1255)X119][(1256-1539)UNK][(1540-1690)CBM32][(1691-1702)UNK][(1703-1780)FIV][(1781-1858)FIV][(1859-1935)FIV][(1937-1966)SORT]	1	SOL
255	Saccharophagus degradans	Bacteria	3.2.1.21	ABD82858.1 Q21EM1	PCR	GH1	Single	[(1-461)GH14]	1	SOL
256	Saccharophagus degradans	Bacteria	3.2.1.21 and 3.2.1.74	ABD79509.1 Q21P70	PCR	GH3	Single	[(1-22)SIGNlpp][(23-61)LNK][(62-412)GH3][(417-862)UNK]	1	SOL
257	Saccharophagus degradans	Bacteria	3.2.1.52	DAA01340.1 ABD81050.1 ACG81708.1 Q7PC47	PCR	GH3	Single	[(0-0)GH33]	1	SOL
258	Saccharophagus degradans	Bacteria	3.2.1.52	DAA01339.1 ABD82526.1 ACG81707.1 Q7PC48	PCR	GH20	Single	[(1-29)SIGN][(30-42)UNK][(43-223)X277][(224-361)X96][(362-824)GH20][(825-889)X99]	1	SOL
259	Saccharophagus degradans	Bacteria	2.4.1.25	ABD80248.1 Q21M31	PCR	GH77	Single	[(1-178)UNK][(179-724)GH772]	1	SOL
260	Saccharophagus degradans	Bacteria	3.2.1.81	ABD81915.1 Q21HB4	PCR	GH86	Single	[(1-29)SIGN][(30-171)CBM63][(172-181)LNK][(182-324)CBM63][(325-368)LNK][(369-503)CBM63][(511-542)TSP3][(544-575)TSP3][(577-608)TSP3][(612-643)TSP3][(649-1185)GH86][(1186-1335)UNK	1	INS
261	Erwinia chrysanthemi	Bacteria	3.2.1.136 and 3.2.1.8	AAB53151.1 Q46961 1NOFA 2Y24A	PCR	GH30	Single	[(1-30)SIGN][(31-41)UNK][(42-321)GH308][(322-413)X92]	1	INS
262	Erwinia chrysanthemi	Bacteria	4.2.2.2	AAA24843.1 P29155 1JRGB 1JRGA 1JTAA 1OOCA 1OOCB 1PE9A 1PE9B CAW61547.1 CAW50990.1 CAW46079.1 CAW62451.1 CAW40921.1 CAW49283.1 CAX02155.1 CAX07582.1 CAW73819.1 CAW79796.1 CAW96011.1 CAW96232.1 CAW97078.1 CAW89319.1 CAW70713.1 CAW71339.1 CAW91254.1 CAW91911.1 CAX06725.1 CAX07079.1 P0C1A2 CBC11581.1 CBC98482.1	PCR	PL1	Single	[(1-32)SIGN][(33-393)PL16]	1	SOL
263	Erwinia chrysanthemi	Bacteria	4.2.2.2	AAA24844.1 P04960.1 1PCLA CAW61550.1 CAW50992.1 CAW46081.1 CAW62453.1 CAW40923.1 CAW49285.1 CAX02157.1 CAX07584.1 CAW73821.1 CAW79798.1 CAW96013.1 CAW96234.1 CAW97080.1 CAW89324.1 CAW70716.1 CAW71341.1 CAW91258.1 CAW91916.1 CAX06727.1 CAX07081.1 CBC11583.1 CBC98486.1	PCR	PL1	Single	[(1-30)SIGN][(31-385)PL16	1	SOL
264	Pyrococcus furiosus	Archaea	3.2.1.21	AAG28457.1 AAL80566.1 NP578171.1 Q9HHB3 E7FI48	PCR	GH1	Single	[(1-421)GH110]	1	INS
265	Pyrococcus furiosus	Archaea	3.2.1.25	AAC44387.1 AAM56789.1 CAH68690.1 Q51733 CAT81449.1 E7FHC0	PCR	GH1	Single	[(1-510)GH11]	1	SOL
266	Pyrococcus furiosus	Archaea	3.2.1.25	AAL80480.1 NP578085.1 Q8U3U9	PCR	GH1	Single	[(1-483)GH11]	1	SOL
267	Pyrococcus furiosus	Archaea	3.2.1.4	AAD54602.1 AAE50601.1 AAL80978.1 NP578583.1 AAM56799.1 AAW12536.1 ABJ38334.1 Q9V2T0 ACM94275.1 ACW20099.1 AEG76943.1 E7FHY8 3VGIA	PCR	GH12	Single	[(1-19)SIGN][(20-74)UNK][(75-319)GH122]	1	INS
268	Pyrococcus furiosus	Archaea	3.2.1.1	AAC45663.1 AAB67705.1 AAL80601.1 NP578206.1 Q8U3I9 O08452	PCR	GH13	Single	[(1-43)SIGN][(44-460)GH137]	1	INS
269	Pyrococcus furiosus	Archaea	3.2.1.39	AAL80200.1 NP577805.1 AAC25554.2 O73951 2VY0A 2VY0B E7FHE7	PCR	GH16	Single	[(1-19)SIGNlpp][(20-45)UNK][(46-297)GH16]	1	SOL
270	Clostridium cellulovorans	Bacteria	3.2.1.4 and 3.2.1.73	AAA23231.1 P28621.1 C5RHC3 ADL50906.1	PCR	GH5	Single	[(1-33)SIGN][(34-375)GH54][(380-440)DOC1]	1	SOL
271	Clostridium cellulovorans	Bacteria	3.2.1.78	AAF06110.2 Q9LAJ3 C5RQ36 ADL52514.1 D9SS67	PCR	GH5	Single	[(1-25)SIGN][(26-95)DOC1][(100-425)GH517]	1	SOL
272	Clostridium cellulovorans	Bacteria	3.2.1.78	ADL52314.1 YP003844078.1 D9SQV8	PCR	GH26	Single	[(1-32)SIGN][(33-166)CBM35][(167-183)LNK][(184-515)GH261][(518-586)X135][(587-601)UNK][(602-657)DOC1]	1	SOL
273	Clostridium cellulovorans	Bacteria	3.2.1.23 and 3.2.1.-	AAN05452.1 Q8GEE3	PCR	GH42	Single	[(1-659)GH42]	1	SOL
274	Clostridium cellulovorans	Bacteria	4.2.2.2	AAG59609.1 Q9AQF3	PCR	PL9	Single	[(1-142)UNK][(143-184)LNK][(185-324)UNK][(325-399)LNK][(400-825)PL91][(826-854)LNK][(855-914)DOC1]	1	SOL
275	Bacteroides ovatus	Bacteria	3.2.1.23	ZP02065659.1	PCR	GH2	Single	[(1-35)SIGN][(36-323)UNK][(324-651)GH25][(652-851)UNK]	1	SOL
276	Bacteroides ovatus	Bacteria	3.2.1.21	ZP02065673.1	PCR	GH3	Single	[(1-24)SIGN][(25-393)GH3][(394-786)UNK]	1	SOL
277	Bacteroides ovatus	Bacteria	3.2.1.177	ZP02065660.1	PCR	GH31	Single	[(1-22)SIGN][(23-213)UNK][(214-355)X112][(356-402)UNK][(403-754)GH31][(755-954)UNK]	1	INS
278	Bacteroides ovatus	Bacteria	3.2.1.37 and 3.2.1.55	AAB08024.1 P49943 ACA34973.1 B2KZK6	PCR	GH43	Single	[(1-325)GH43A]	1	SOL
279	Bacteroides ovatus	Bacteria	3.2.1.55	AAA50393.1 Q59219	PCR	GH51	Single	[(1-19)SIGN][(20-397)GH51af1][(398-514)X103]	1	SOL
280	Bacteroides ovatus	Bacteria	3.2.1.-	EDO10816.1 A7M022 4C90A 4C90B 4C91A 4C91B	PCR	GH115	Single	[(1-30)SIGN][(33-856)GH115]	1	SOL
281	Sulfolobus solfataricus	Eukaryota	3.2.1.1	AAK41420.1 NP342630.1 Q97YY0	PCR	GH57	Single	[(1-20)SIGNacIII][(21-43)TM][(44-341)UNK][(342-651)GH57][(652-875)UNK][(876-902)TM]	1	INS
282	Sulfolobus solfataricus	Eukaryota	3.2.1.21 and 3.2.1.37	AAK41589.1 NP342799.1 Q97YG8	PCR	GH116	Single	[(1-11)UNK][(12-663)GH1163]	1	SOL
283	Bifidobacterium longum	Bacteria	3.2.1.-	BAJ34647.1 BAJ65882.1	PCR	GH121	Single	[(1-32)SIGN][(33-905)GH121][(906-1044)X162][(1045-1303)UNK][(1304-1378)pfam07532][(1379-1388)UNK][(1389-1461)pfam07532][(1462-1906)UNK][(1907-1943)SORT]	1	SOL
284	Bifidobacterium longum	Bacteria	3.2.1.185	BAJ65881.1 BAK79118.1	PCR	GH127	Single	[(1-658)GH127]	1	SOL
285	Saccharophagus degradans	Bacteria	4.2.2.-	ABD82539.1 ACK10580.1 Q21FJ0 4NEIA 4NEIB 4OJZA 4OJZB 4OK2A 4OK2B 4OK4A 4OK4B	PCR	PL17	Single	[(1-23)SIGN][(24-736)PL172]	1	SOL
286	Pyrococcus furiosus	Archaea	3.2.1.20	AAL80256.1 NP577861.2 Q8U4F6	PCR	GH122	Single	[(1-487)GH122]	1	INS
287	Caldicellulosiruptor saccharolyticus	Bacteria	3.2.1.21	CAA31087.1 AAQ79759.1 P10482.1 CBG21257.1	PCR	GH1	Single	[(1-455)GH113]	1	SOL
288	Caldicellulosiruptor saccharolyticus	Bacteria	3.2.1.4	CAA31936.1 A43802 P10474.1	PCR	GH5	Single	[(1-28)SIGN][(29-375)GH106][(376-416)LNK][(417-570)CBM32][(571-620)LNK][(625-1019)GH51][(1020-1039)UNK]	1	SOL
289	Caldicellulosiruptor saccharolyticus	Bacteria	3.2.1.8	AAA23059.1 AAB87374.1 P23556.1	PCR	GH10	Single	[(1-342)GH10]	1	SOL
290	Caldicellulosiruptor saccharolyticus	Bacteria	3.2.1.4	CAA31936.1 A43802 P10474.1	PCR	GH10	Single	[(1-28)SIGN][(29-375)GH106][(376-416)LNK][(417-570)CBM32][(571-620)LNK][(625-1019)GH51][(1020-1039)UNK]	1	SOL
291	Caldicellulosiruptor saccharolyticus	Bacteria	3.2.1.37	AAB87373.1 O30428	PCR	GH39	Single	[(1-9)UNK][(10-363)GH39xyl][(364-436)X102]	1	SOL
292	Caldicellulosiruptor saccharolyticus	Bacteria	3.2.1.23	ABP66632.1 A4XI97	PCR	GH42	Single	[(1-676)GH42]	1	SOL
293	Bifidobacterium adolescentis	Bacteria	3.2.1.156	BAF39081.1 A1A048	PCR	GH8	Single	[(1-379)GH84]	1	SOL
294	Bifidobacterium adolescentis	Bacteria	3.2.1.10	AAK27723.1 Q9AF93	PCR	GH13	Single	[(1-16)UNK][(17-604)GH1331]	1	SOL
295	Bifidobacterium adolescentis	Bacteria	2.4.1.7	AAO33821.1 Q84HQ2 1R7AA 1R7AB 2GDVA 2GDVB 2GDUA 2GDUB	PCR	GH13	Single	[(1-504)GH1318]	1	SOL
296	Bifidobacterium adolescentis	Bacteria	3.2.1.37	BAF40308.1 A1A3M5	PCR	GH43	Single	[(1-345)GH43E]	1	SOL
297	Bifidobacterium adolescentis	Bacteria	3.2.1.55	BAF39204.1 A1A0H1	PCR	GH43	Single	[(1-373)GH43C][(374-564)UNK]	1	SOL
298	Clostridium cellulolyticum	Bacteria	3.2.1.74 and 3.2.1.21	ccel_19jul06_Co ACL74759.1 B8I5U2	GS	GH1	Single	[(1-450)GH1_13]	1	SOL
299	Clostridium cellulolyticum	Bacteria	3.2.1.78	AAG45159.1 Q9EYQ3 ACL75115.1 Contig193rev B8I7V8	PCR	GH5	Single	[(1-25)SIGNexp][(26-95)DOC1][(100-424)GH517]	1	SOL
300	Clostridium cellulolyticum	Bacteria	3.2.1.4	AAA73867.1 P37699 1G4L 1G4N ACL75109.1 ccel19jul06Co	PCR	GH8	Single	[(1-32)SIGN][(33-400)GH8][(401-460)DOC1]	1	SOL
301	Clostridium cellulolyticum	Bacteria	3.2.1.4	AAA73868.1 P37700 1K72B 1K72A 1KFGA 1KFGB 1GA2A 1GA2B 1G87A 1G87B ACL75110.1 ccel19jul06Co	PCR	GH9	Modular	[(1-35)SIGNexp][(36-490)GH93][(491-649)CBM31][(650-725)DOC1]	1	SOL
302	Clostridium cellulolyticum	Bacteria	3.2.1.4	AAG45160.1 Q9EYQ2 1IA6A 1IA7A ACL75116.1 ccel19jul06C B8I7V9	PCR	GH9	Single	[(1-30)SIGNexp][(31-471)GH9][(472-526)DOC1]	1	SOL
303	Thermotoga neapolitana	Bacteria	3.2.1.21	CAB10165.1 AAB95492.2 O33843.2 ACM22958.1 CBG21254.1 B9K7M5	PCR	GH1	Single	[(1-447)GH113]	1	SOL
304	Thermotoga neapolitana	Bacteria	3.2.1.52	AAK16587.1 Q9AG27	PCR	GH3	Single	[(1-343)GH3][(344-365)LNK][(366-467)UNK]	1	SOL
305	Thermotoga neapolitana	Bacteria	3.2.1.4	CAB06783.1 AAC95059.1 P96491 O08428	PCR	GH12	Single	[(1-257)GH122]	1	SOL
306	Thermotoga neapolitana	Bacteria	2.4.1.25	CAA08864.1 O86956.1 CAZ78901.1	PCR	GH13	Single	[(1-442)GH13mgt]	1	SOL
307	Thermotoga neapolitana	Bacteria	3.2.1.133	ACF75909.1 ACM22913.1 B5ARZ9 B9K7I0 4GKLA 4GKLB	PCR	GH13	Single	[(1-422)GH13]	1	SOL
308	Zobellia galactanivorans	Bacteria	3.2.1.178	3JUUA 3JUUB CBM41181.1 CAZ95074.1	PCR	GH16	Single	[(1-21)SIGN][(22-293)GH16]	1	SOL
309	Zobellia galactanivorans	Bacteria	3.2.1.39	CAZ96583.1 4BOWA 4BOWB 4BPZA 4BPZB 4BQ1A 4BQ1B	PCR	GH16	Single	[(1-36)SIGN][(37-133)UNK][(134-383)GH16lam]	1	SOL
310	Zobellia galactanivorans	Bacteria	3.2.1.81	CBM41186.1 D7GXG4 CAZ98378.1 4ASMB	PCR	GH16	Single	[(1-20)SIGN][(21-379)GH16][(380-477)UNK]	1	SOL
311	Zobellia galactanivorans	Bacteria	3.2.1.83	AAC27890.1 CAH61386.1 AAW20553.1 O84907 CAZ94309.1	PCR	GH16	Single	[(1-34)SIGN][(35-310)GH16kap][(311-316)LNK][(317-455)CBM16][(456-546)X179dist]	1	SOL
312	Pectobacterium carotovorum	Bacteria	3.2.1.21	ABL14155.1 A1C3J9	PCR	GH1	Single	[(1-465)GH15]	1	SOL
313	Pectobacterium carotovorum	Bacteria	3.2.1.21	AAX76617.1 Q2TI56	PCR	GH1	Single	[(1-474)GH111]	1	SOL
314	Pectobacterium carotovorum	Bacteria	3.2.1.86	AAV37466.1 Q5UAU4	PCR	GH1	Single	[(1-480)GH17]	1	SOL
315	Pectobacterium carotovorum	Bacteria	4.2.2.2	CAA34432.1 P14005.1	PCR	PL2	Single	[(1-19)SIGN][(20-568)PL21]	1	SOL
316	Bacillus circulans	Bacteria	3.2.1.132 and 3.2.1.73	CAA37062.1 P19254.1	PCR	GH8	Single	[(1-30)SIGN][(31-409)GH82]	1	SOL
317	Bacillus circulans	Bacteria	3.2.1.2	CAA68578.1 P06547.1	PCR	GH14	Single	[(1-36)SIGN][(37-41)UNK][(42-447)GH142][(448-457)UNK][(458-555)CBM25][(556-575)UNK]	1	SOL
318	Bacillus circulans	Bacteria	3.2.1.14	BAD92016.1 Q59I46	PCR	GH19	Single	[(1-24)SIGN][(25-106)FN3][(107-117)LNK][(118-207)FN3][(208-403)GH192][(404-413)UNK]	1	INS
319	Bacillus halodurans	Bacteria	3.2.1.21	BAB05642.1 NP242789.1 Q9KBK3 CBG20998.1	PCR	GH1	Single	[(1-447)GH113]	1	SOL
320	Bacillus halodurans	Bacteria	3.2.1.22	BAB05947.1 NP243094.1 Q9KAQ9	PCR	GH4	Single	[(1-434)GH43]	1	SOL
321	Bacillus halodurans	Bacteria	3.2.1.156	BAB05824.1 NP242971.1 Q9KB30 1WU4A 1WU5A 1WU6A 2DROA 2DRQA 2DRRA 2DRSA 3A3VA	PCR	GH8	Single	[(1-388)GH84]	1	SOL
322	Bacillus halodurans	Bacteria	3.2.1.8	AAV98623.1 2UWFA Q17TM8	PCR	GH10	Single	[(1-28)SIGN][(29-396)GH109]	1	SOL
323	Bacillus halodurans	Bacteria	3.2.1.98	BAB04132.1 NP241279.1 Q9KFR4	PCR	GH13	Single	[(1-29)SIGN][(30-35)PROP][(40-597)GH1319][(598-686)X23][(687-770)X23][(771-862)CBM26][(863-958)CBM25]	1	SOL
324	Bacillus halodurans	Bacteria	3.2.1.6	BAB05834.1 Q9KB20	PCR	GH16	Single	[(0-0)GH16]	1	SOL
325	Bacillus halodurans	Bacteria	3.2.1.39	BAB03955.1 NP241102.1 Q9KG76	PCR	GH81	Single	[(1-25)SIGN][(26-39)UNK][(40-721)GH81][(722-776)UNK][(777-789)LNK][(790-925)CBM62][(926-936)LNK][(937-1020)CBM56]	1	SOL
326	Bacillus halodurans	Bacteria	4.2.2.2	BAB04417.1 NP241564.1 Q9KF01 CAW50913.1 CAW61440.1 CAW46002.1 CAW62374.1 CAW40844.1 CAW49206.1 CAW70606.1 CAX02078.1 CAW73742.1 CAX07505.1 CAW79719.1 CAW95934.1 CAW96155.1 CAW97001.1 CAW89137.1 CAW71262.1 CAW91785.1 CAX06648.1 CAX07002.1 CAW91084.1 CBC11504.1 CBC98341.1	PCR	PL1	Single	[(1-27)SIGN][(28-345)PL1]	1	SOL
327	Ruminococcus albus	Bacteria	3.2.1.21	CAA33461.1 P15885.1	PCR	GH3	Single	[(1-464)UNK][(465-766)GH3][(767-947)UNK	1	SOL
328	Ruminococcus albus	Bacteria	3.2.1.4	ADU21608.1 E0L8I8	PCR	GH5	Single	[(1-30)SIGN][(31-376)GH54][(377-442)DOC1][(443-591)CBM4][(592-610)LNK][(611-753)CBM4]	1	SOL
329	Ruminococcus albus	Bacteria	2.4.1.49	ADU22883.1 E0L4C3	PCR	GH94	Single	[(1-321)UNK][(322-722)GH94][(723-802)X91]	1	SOL
330	Ruminococcus albus	Bacteria	2.4.1.281	ADU21379.1	PCR	GH130	Single	[(1-62)UNK][(63-352)GH1301][(353-386)UNK]	1	SOL
331	Ruminococcus albus	Bacteria	2.4.1.319	ADU20661.1	PCR	GH130	Single	[(1-42)UNK][(43-323)GH1302][(324-335)UNK	1	SOL
332	Caldicellulosiruptor saccharolyticus	Bacteria	2.4.1.230	ABP66077.1 A4XGP2	PCR	GH65	Single	[(1-300)X29][(301-687)GH65kop][(688-756)X91]	1	SOL
333	Bifidobacterium adolescentis	Bacteria	3.2.1.55	BAF40305.1 A1A3M2	PCR	GH51	Single	[(1-157)X10][(158-634)GH51af3][(635-782)UNK]	1	INS
334	Bifidobacterium adolescentis	Bacteria	3.2.1.37	BAF39080.1 A1A047	PCR	GH120	Single	[(1-664)GH120][(665-680)UNK]	1	SOL
335	Clostridium cellulolyticum	Bacteria	4.2.2.23	AAG45161.1 Q9EYQ1 ACL75117.1 ccel19jul06Co B8I7W0	PCR	PL11	Single	[(1-27)SIGN][(28-619)PL111][(621-676)DOC1]	1	INS
336	Thermotoga neapolitana	Bacteria	3.2.1.39	CAA88008.1 Q60039	PCR	GH16	Single	[(1-17)SIGN][(25-200)CBM4A][(201-212)LNK][(213-480)GH16][(485-646)CBM4A]	1	SOL
337	Thermotoga neapolitana	Bacteria	2.4.1.20	CAB16926.1 O87964	PCR	GH94	Single	[(1-321)UNK][(322-732)GH944][(733-813)X91]	1	INS
338	Zobellia galactanivorans	Bacteria	3.2.1.-	3P2NA 3P2NB CBM41465.1 CAZ98798.1	PCR	GH117	Single	[(1-17)SIGNlpp][(18-54)LNK][(55-408)GH117]	1	SOL
339	Zobellia galactanivorans	Bacteria	4.2.2.11	CAZ95239.1 3ZPYA 3ZPYB	PCR	PL7	Single	[(1-35)SIGN][(43-193)CBM32][(194-198)UNK][(199-446)PL73]	1	SOL
340	Bacillus circulans	Bacteria	3.2.1.101	BAA75632.1 Q9Z4P9	PCR	GH76	Single	[(1-33)SIGN][(36-385)GH76][(386-525)CBM62][(526-589)UNK]	1	SOL
341	Bacillus circulans	Bacteria	3.2.1.59	BAE98302.1 Q0WYG9	PCR	GH87	Single	[(1-31)SIGNexp][(32-170)CBM32][(171-187)LNK][(188-310)CBM35][(311-357)LNK][(358-495)CBM32][(496-726)UNK][(727-1293)GH87]	1	SOL
342	Bacillus circulans	Bacteria	3.2.1.-	AAO88279.1 Q7X0Z0	PCR	GH111	Single	[(1-34)SIGNexp][(35-306)UNK][(307-457)CBM16][(458-1050)GH111][(1051-1495)UNK][(1496-1575)LNK][(1576-1758)UNK][(1759-1815)SLH][(1816-1874)SLH][(1875-1881)UNK][(1882-1936)SLH]	1	SOL
343	Bacillus circulans	Bacteria	3.2.1.1	BAF37284.1 A0P8X0	PCR	GH119	Single	[(1-31)SIGN][(32-810)GH119][(811-899)FN3][(900-997)CBM25][(998-1092)LNK][(1093-1184)CBM25][(1185-1290)CBM20]	1	INS
344	Bacillus halodurans	Bacteria	3.1.1.72	BAB04834.1 NP241981.1 Q9KDU6	PCR	CE12	Single	[(1-132)X70][(133-366)CE12]	1	SOL
345	Streptomyces avermitilis	Bacteria	3.2.1.164	BAC72917.1 NP826382.1	PCR	GH30	Single	[(1-21)SIGN][(22-39)UNK][(40-391)GH305][(392-491)UNK]	1	INS
346	Streptomyces avermitilis	Bacteria	3.2.1.-	BAC68753.1 NP822218.1 3AKFA 3AKGA 3AKHA 3AKIA	PCR	GH43	Single	[(1-27)SIGN][(31-344)GH43G][(345-481)CBM42]	1	SOL
347	Streptomyces avermitilis	Bacteria	3.2.1.132	BAC69561.1 NP823026.1	PCR	GH75	Single	[(1-26)SIGN][(27-52)UNK][(53-233)GH75]	1	SOL
348	Lactobacillus gasseri	Bacteria	3.2.1.85	ABJ59750.1 Q045X2	PCR	GH1	Single	[(1-9)JUNK][(10-484)GH13]	1	SOL
349	Lactobacillus gasseri	Bacteria	3.2.1.86	ABJ59596.1 Q046M6	PCR	GH1	Single	[(1-14)JUNK][(15-496)GH17]	1	SOL
350	Lactobacillus gasseri	Bacteria	3.2.1.85	ABJ59900.1 Q045H2	PCR	GH1	Single	[(1-475)GH13]	1	SOL
351	Lactobacillus gasseri	Bacteria	3.2.1.86	ABJ60960.1 Q041B2	PCR	GH1	Single	[(3-491)GH17]	1	SOL
352	Lactobacillus gasseri	Bacteria	3.2.1.133	ABJ59624.1 Q046J8	PCR	GH13	Single	[(1-119)CBM34][(120-574)GH1320]	1	SOL
353	Paenibacillus polymyxa	Bacteria	3.2.1.21	AAA22264.1 AAQ79762.1 P22505.1 2O9PA 2O9TA 2JIEA 2O9RA 2Z1SA CBG21256.1	PCR	GH1	Single	[(1-448)GH113]	1	SOL
354	Paenibacillus polymyxa	Bacteria	3.2.1.21	AAA22263.1 AAQ79760.1 P22073.1 1BGAB 1BGAC 1BGAD 1BGAA 1BGGD 1BGGA 1BGGB 1BGGC 1TR1A 1TR1C 1TR1B 1TR1D 1E4IA 1UYQA CBG21252.1	PCR	GH1	Single	[(1-448)GH113]	1	SOL
355	Bacteroides fragilis	Bacteria	3.2.1.23	BAD48485.1 BAC56904.2 BAC56904.1 G8K035	PCR	GH2	Single	[(1-25)SIGN][(26-321)UNK][(322-612)GH25][(613-833)UNK]	1	SOL
356	Bacteroides fragilis	Bacteria	-	BAD48481.1 BAC56900.2 G8K031	PCR	GH20	Modular	[(1-22)SIGN][(23-156)X96][(157-587)GH20][(588-774)UNK]	1	SOL
357	Bacteroides fragilis	Bacteria	3.2.1.100	CAH06517.1 Q5LH69	PCR	GH26	Single	[(1-23)SIGN][(24-374)GH263]	1	SOL
358	Bacteroides fragilis	Bacteria	3.2.1.-	CAJ33350.1	PCR	GH110	Single	[(1-20)SIGN][(21-605)GH110a]	1	SOL
359	Bacteroides fragilis	Bacteria	2.4.1.281	CAH06518.1 3WASA 3WASB 3WATA 3WATB 3WAUA 3WAUB 4KMIA 4KMIB	PCR	GH130	Single	[(1-65)UNK][(66-355)GH1301][(356-390)UNK	1	SOL
360	Lactococcus lactis	Bacteria	3.2.1.85	AAA25173.1 AAA25183.1 AAA26949.1 AAQ79752.1 P11546.2 1PBGB 1PBGA 2PBGA 3PBGA 3PBGB 4PBGA 4PBGB CBG21261.1	PCR	GH1	Single	[(1-468)GH13]	1	SOL
361	Lactococcus lactis	Bacteria	3.2.1.52	AAK05592.1 NP267650.1 Q9CFI2	PCR	GH20	Single	[(1-325)GH20]	1	INS
362	Lactococcus lactis	Bacteria	2.4.1.216	AAK04526.1 NP266584.1 Q9CID5.3	PCR	GH65	Single	[(1-2)PROPexp][(3-295)X29][(296-694)GH65p6][(695-769)X91]	1	INS
363	Pseudomonas aeruginosa	Bacteria	3.2.1.52	AAG06393.1 NP251695.1 Q9HZK0	PCR	GH3	Single	[(1-303)GH33][(304-332)UNK]	1	SOL
364	Pseudomonas aeruginosa	Bacteria	2.4.1.- and 2.4.1.-	AAG04552.1 NP249854.1 Q9I4H4	PCR	GH17	Single	[(1-25)SIGN][(26-36)UNK][(37-310)GH174][(312-332)TM][(333-343)UNK][(344-361)TM][(367-391)TM][(392-422)UNK][(423-690)GT2proc][(691-706)TM][(707-717)UNK][(718-740)TM][(741-751)UNK][(752-774)TM][(775-802)UNK][(803-820)TM][(827-850)TM][(851-869)UNK]	1	INS
365	Pseudomonas aeruginosa	Bacteria	3.2.1.-	AAG07832.1 NP253134.1 Q9HVX3	PCR	GH103	Single	[(1-16)SIGNlpp][(17-112)LNK][(113-367)GH103]	1	INS
366	Pseudomonas aeruginosa	Bacteria	4.2.2.3	AAG06935.1 NP252237.1 Q06749.2	PCR	PL5	Single	[(1-27)SIGN][(28-367)PL51]	1	INS
367	Pseudomonas aeruginosa	Bacteria	-	AAG04241.1 NP249543.1 Q9I589	PCR	AA10	Single	[(1-25)SIGN][(26-213)AA10][(214-318)UNK][(319-329)LNK][(330-389)X75]	1	INS
368	Ruminococcus flavefaciens	Bacteria	3.2.1.8 and 3.2.1.8	CAA77476.1 AAS31752.1 P29126.1	PCR	GH10	Single	[(1-27)SIGN][(28-244)GH11][(245-622)LNK][(623-954)GH10]	1	SOL
369	Ruminococcus flavefaciens	Bacteria	3.2.1.8 and 3.2.1.8	CAA77476.1 AAS31752.1 ABH92523.1 P29126.1 ACQ19013.1	PCR	GH11	Single	[(1-27)SIGN][(28-244)GH11][(245-622)LNK][(623-954)GH10]	1	SOL
370	Ruminococcus flavefaciens	Bacteria	3.2.1.73 and 3.2.1.8	AAB26620.1 CAB51934.1 Q53317 Q9S310	PCR	GH16	Single	[(1-31)SIGN][(32-245)GH11][(246-259)LNK][(260-405)CBM22][(414-433)LNK][(434-521)DOC1][(522-555)LNK][(556-802)GH16lic]	1	SOL
371	Ruminococcus flavefaciens	Bacteria	3.1.1.72	CAB55348.1 Q9RLB8	PCR	CE15	Single	[(1-39)SIGN][(40-269)CE3][(270-284)LNK][(285-359)DOC1][(360-768)CE15]	1	SOL
372	Bacillus cereus	Bacteria	3.2.1.10	AAP10934.1 NP833733.1 Q819G7	PCR	GH13	Single	[(1-558)GH1331]	1	SOL
373	Bacillus cereus	Bacteria	3.2.1.2	BAA34650.1 BAA75890.1 Q9Z4N9 P36924.2 1B90A 1B9ZA 5BCAA 5BCAB 5BCAC 5BCAD 1ITJ 1ITCA 1ITD 1J18A 1J0YD 1J0YC 1J0YA 1J0YB 1J12A 1J12D 1J12B 1J12C 1J0ZA 1J0ZC 1J0ZD 1J0ZB 1J11A 1J11B 1J11C 1J11D 1J10A 1J10B 1J10C 1J10D 1VEMA 1VENA 1VEOA 1VEPA	PCR	GH14	Single	[(1-30)SIGN][(31-40)UNK][(41-448)GH142][(449-546)CBM20]	1	SOL
374	Bacillus cereus	Bacteria	3.5.1.-	AAP08931.1 NP831730.1 Q81EK9	PCR	CE4	Single	[(1-78)UNK][(79-275)CE4]	1	SOL
375	Lactobacillus gasseri	Bacteria	2.4.1.9	LginuGA	PCR	GH68	Single	[(1-36)SIGN][(37-209)UNK][(210-698)GH681][(699-755)LNK][(756-787)SORT]	1	SOL
376	Pedobacter heparinus	Bacteria	4.2.2.7	AAA24920.1 AAY06538.1 ABJ17171.1 Q05819 ACW20419.1	PCR	PL13	Single	[(1-21)SIGN][(22-384)PL13]	1	INS
377	Clostridium stercorarium	Bacteria	3.2.1.22	BAC56887.1 Q84IQ0	PCR	GH36	Single	[(1-331)UNK][(332-641)GH361][(642-736)UNK]	1	SOL
378	Clostridium stercorarium	Bacteria	3.2.1.37	CAD48308.1 Q8GJ43	PCR	GH39	Single	[(1-355)GH39xyl][(356-500)X102]	1	SOL
379	Clostridium stercorarium	Bacteria	3.2.1.37	BAC87941.1 Q76EC8	PCR	GH43	Single	[(1-20)UNK][(21-290)GH43C][(291-309)UNK][(310-497)X19]	1	SOL
380	Clostridium stercorarium	Bacteria	3.2.1.37 and 3.2.1.55	BAA02527.1 P48790	PCR	GH43	Single	[(1-325)GH43][(326-473)UNK]	1	SOL
381	Clostridium stercorarium	Bacteria	3.2.1.40	CAB53341.1 Q9S3L0	PCR	GH78	Modular	[(1-120)X61][(121-415)UNK][(416-745)GH78][(746-874)UNK]	1	INS
382	Streptococcus pyogenes	Bacteria	3.2.1.86	AAK34377.1 NP269656.1 Q99YP9 4B3KF 4B3KA 4B3KC 4B3KD 4B3KE 4B3KB 4B3LF 4B3LA 4B3LD 4B3LC 4B3LE 4B3LB	PCR	GH1	Single	[(1-465)GH15][(466-480)UNK]	1	SOL
383	Streptococcus pyogenes	Bacteria	3.2.1.169	AAK34378.1 NP269657.1 Q99YP8	PCR	GH84	Single	[(1-129)UNK][(130-424)GH84][(425-564)UNK]	1	SOL
384	Pedobacter heparinus	Bacteria	4.2.2.5	AAC83383.1 Q59288 1CB8A 1HMWA 1HMUA 1HM3A 1HM2A ACU03008.1	PCR	PL8	Single	[(1-22)SIGN][(23-328)PL83][(338-599)X107][(600-700)UNK]	1	SOL
385	Pedobacter heparinus	Bacteria	4.2.2.8	AAB18278.1 Q59289 ACH00306.1 ACK26501.1 ACU05988.1 C6XUY0 4MMHA 4MMIA	PCR	PL12	Single	[(1-24)SIGN][(25-39)UNK][(40-659)PL122][(660-670)UNK]	1	SOL
386	Thermotoga petrophila	Bacteria	3.2.1.39	ABQ46917.1 A5IL44 4DFSA 4DFSB	PCR	GH16	Single	[(1-22)SIGN][(23-194)CBM4A][(195-207)LNK][(208-458)GH16][(459-479)LNK][(480-641)CBM4A]	1	SOL
387	Thermotoga petrophila	Bacteria	3.2.1.99	ABQ46657.1 A5IKD4	PCR	GH43	Single	[(1-19)SIGN][(20-361)GH43B][(362-471)UNK]	1	SOL
388	Bacillus licheniformis	Bacteria	3.2.1.151 and 3.2.1.4	AAU24774.1 AAU42138.1 2JENA 2JEMA 2JEMB Q65FM6	PCR	GH12	Single	[(1-29)SIGN][(30-261)GH12]	1	SOL
389	Bacillus licheniformis	Bacteria	3.2.1.93	AAU22384.1 AAU39732.1 Q65MI2 CBF79089.1	PCR	GH13	Single	[(1-562)GH1329]	1	SOL
390	Bacillus licheniformis	Bacteria	4.2.2.2	AAE59746.1 AAN26179.1 CAD56882.1 AAS29293.1 Q8GCB2 ACP63662.1	PCR	PL1	Single	[(1-27)SIGN][(28-341)PL15]	1	SOL
391	Bifidobacterium longum	Bacteria	3.2.1.22	AAN25312.1 NP696676.1 G8K028	PCR	GH36	Single	[(1-349)UNK][(350-658)GH361][(659-768)UNK]	1	SOL
392	Bifidobacterium longum	Bacteria	3.2.1.23	ACJ53184.1 B7GUN8	PCR	GH42	Single	[(1-20)UNK][(21-720)GH42]	1	SOL
393	Bifidobacterium longum	Bacteria	2.4.1.211	BAD80751.1 BAF73924.1 2ZUSA 2ZUSB 2ZUSC 2ZUSD 2ZUTA 2ZUTB 2ZUTC 2ZUTD 2ZUUA 2ZUUB 2ZUUC 2ZUUD 2ZUVA 2ZUVB 2ZUWA 2ZUWB 2ZUWC 2ZUWD BAJ67290.1 E8MF13 3WFZA 3WFZB 3WFZC 3WFZD	GS	GH112	Single	[(1-751)GH112]	1	SOL
394	Clostridium cellulovorans	Bacteria	3.2.1.21	AAQ00997.1 Q53EH2 CBG21209.1 3AHXA 3AHXB 3AHXC 3AHXD	PCR	GH1	Single	[(1-445)GH113]	1	SOL
395	Clostridium cellulovorans	Bacteria	3.2.1.4 and 3.2.1.73	AAA23233.1 P28623.1 3ICGA 3ICGB 3ICGC 3ICGD 3NDYA 3NDYB 3NDYD 3NDYC 3NDZA 3NDZB 3NDZD 3NDZC	PCR	GH5	Single	[(1-31)SIGN][(32-372)GH54][(373-407)LNK][(408-515)CBM2]	1	SOL
396	Clostridium cellulovorans	Bacteria	3.2.1.4	AAF06111.2 Q9LAJ2	PCR	GH9	Single	[(1-25)SIGN][(26-49)UNK][(50-200)CBM4D][(201-207)UNK][(208-307)X229][(308-815)GH91][(816-876)DOC1]	1	INS
397	Clostridium cellulovorans	Bacteria	3.2.1.4	AAF06109.1 Q9RGE6 C5RQ37 ADL52515.1 D9SS68	PCR	GH9	Single	[(1-26)SIGN][(27-455)GH9][(464-522)DOC1]	1	SOL
398	Sulfolobus solfataricus	Eukaryota	3.2.1.21 and 3.2.1.23	AAD21094.1 AET42942.1 G8GCT7	PCR	GH1	Single	[(1-489)GH11]	1	SOL
399	Sulfolobus solfataricus	Eukaryota	3.2.1.21 and 3.2.1.52	AAK43141.1 NP344351.1 Q97UH8	PCR	GH116	Single	[(1-10)UNK][(11-735)GH1162][(736-803)UNK]	1	INS
400	Saccharophagus degradans	Bacteria	3.2.1.81	ABD81904.1 Q21HC5 4BQ2A 4BQ2B 4BQ2C 4BQ2D 4BQ3A 4BQ3B 4BQ3C 4BQ3D 4BQ4A 4BQ4B 4BQ5A 4BQ5B	PCR	GH50	Single	[(1-28)SIGNlpp][(29-245)UNK][(246-793)GH50]	1	SOL
401	Saccharophagus degradans	Bacteria	4.2.2.3	ABD81807.1 ACK10570.1 Q21HM2	PCR	PL7	Single	[(1-21)SIGN][(22-165)CBM13][(166-304)CBM32][(305-336)LNK][(337-611)PL75]	1	SOL
402	Erwinia chrysanthemi	Bacteria	3.2.1.86	AAA24815.1 AAQ79756.1 P26206.1 CBG21244.1	PCR	GH1	Single	[(1-465)GH17]	1	SOL
403	Erwinia chrysanthemi	Bacteria	3.2.1.21 and 3.2.1.37	AAA80156.1 Q46684	PCR	GH3	Single	[(1-25)SIGN][(26-54)UNK][(55-454)GH3][(455-654)UNK]	1	INS
404	Erwinia chrysanthemi	Bacteria	4.2.2.9	AAA24850.1 P22751.1	PCR	PL9	Single	[(1-26)SIGN][(27-370)UNK][(371-749)PL91]	1	SOL
405	Pyrococcus furiosus	Archaea	3.2.1.21 and 3.2.1.-	AAC25555.1 AAL80197.1 NP577802.1 ABC06396.1 Q51723 3APGA 3APGD 3APGC 3APGB E7FHY4	PCR	GH1	Single	[(1-472)GH11]	1	SOL
406	Pyrococcus furiosus	Archaea	2.4.1.25	AAA72035.1 AAL80396.1 NP578001.1 P49067	PCR	GH57	Single	[(1-266)GH57c][(267-656)X93]	1	SOL
407	Clostridium stercorarium	Bacteria	3.2.1.176	CAA93280.1 P50900	PCR	GH48	Single	[(1-33)SIGN][(34-659)GH48][(660-751)X2][(761-914)CBM32]	1	SOL
408	Bacteroides fragilis	Bacteria	3.2.1.21	AAB62870.1 O31356 CBW24674.1	PCR	GH3	Single	[(1-24)SIGN][(25-370)GH37][(371-764)UNK]	1	SOL
409	Paenibacillus polymyxa	Bacteria	3.2.1.1	AAD05199.1 Q9ZAP8 CAZ78891.1	PCR	GH13	Single	[(1-515)GH1336]	1	SOL
410	Paenibacillus polymyxa	Bacteria	3.2.1.73	ABR92325.1 ABR92326.1 ABR92327.1 ABR92328.1 ABZ80848.1 B1A0K8 AAG02415.1	PCR	GH16	Single	[(1-25)SIGN][(26-237)GH16lic]	1	SOL
411	Paenibacillus polymyxa	Bacteria	3.2.1.151 and 3.2.1.78	AAW12876.1 ABC88431.1 ACE10759.1	PCR	GH26	Single	[(1-39)SIGN][(40-553)GH44][(554-647)FN3][(652-789)CBM35][(790-1099)GH261][(1100-1197)FN3][(1198-1352)CBM32]	1	SOL
412	Paenibacillus polymyxa	Bacteria	3.2.1.153	AAL82575.1 Q8RLU2	PCR	GH32	Single	[(1-18)UNK][(19-332)GH32exoI][(333-485)X101]	1	SOL
413	Bacteroides ovatus	Bacteria	-	ZP02065658.1	PCR	GH3	Single	[(1-26)SIGN][(27-42)UNK][(43-346)GH3][(347-747)UNK]	1	SOL
414	Lactococcus lactis	Bacteria	3.2.1.-	AAK04370.1 NP266428.1 Q9CIT4	PCR	GH73	Single	[(1-57)SIGN][(58-214)GH73][(215-242)LNK][(243-283)CBM50][(284-322)LNK][(323-364)CBM50][(365-395)LNK][(396-439)CBM50]	1	SOL
415	Lactococcus lactis	Bacteria	1.-.-.-	AAK06049.1 NP268108.1 Q9CE94	PCR	AA10	Single	[(1-28)SIGN][(29-208)AA10][(209-220)UNK]	1	SOL
416	Pseudomonas aeruginosa	Bacteria	4.2.2.-	AAG04556.1 NP249858.1 Q9I4H0 1VAVA 1VAVB	PCR	PL7	Single	[(1-223)PL71]	1	SOL
417	Pseudomonas aeruginosa	Bacteria	3.5.1.-	AAG07794.1 NP253096.1 P47205.2 2VESA 2VESB 2VESC 3P3EA 3U1YA 3U1YB 4J3DA 4J3DB 4FW3A 4FW3B 4FW3C 4FW3D 4FW4A 4FW4B 4FW4C 4FW4D 4FW5A 4FW5B 4FW5C 4FW5D 4FW6A 4FW6B 4FW6C 4FW6D 4FW7A 4FW7B 4FW7C 4FW7D 4LCFA 4LCGA 4LCHA	PCR	CE11	Single	[(1-303)CE11]	1	SOL
418	Streptomyces avermitilis	Bacteria	3.2.1.165	BAC68933.1 NP822398.1	PCR	GH2	Single	[(1-30)SIGN][(31-360)UNK][(361-677)GH2exoGn][(678-904)UNK]	1	INS
419	Streptomyces avermitilis	Bacteria	3.2.1.88	BAC69897.1 NP823362.1 3A21A 3A21B 3A22A 3A22B 3A23A 3A23B	PCR	GH27	Single	[(1-44)SIGNexp][(45-339)GH271][(340-430)X111][(431-531)CBM*CBM35][(532-658)CBM13]	1	INS
420	Ruminococcus flavefaciens	Bacteria	3.2.1.8	CAA84537.1 Q52753	PCR	GH11	Single	[(1-30)SIGN][(34-243)GH11][(250-405)CBM22][(406-429)LNK][(430-665)CE3][(666-699)LNK][(700-781)DOC1]	1	SOL
421	Ruminococcus flavefaciens	Bacteria	3.2.1.4	CAC83072.1 Q934F9	PCR	GH44	Single	[(1-32)SIGN][(33-530)GH44][(531-550)UNK][(551-700)CBM*][(701-727)LNK][(728-808)DOC1]	1	SOL
422	Ruminococcus flavefaciens	Bacteria	3.1.1.72	CAA84537.1 Q52753	PCR	CE3	Single	[(1-30)SIGN][(34-243)GH11][(250-405)CBM22][(406-429)LNK][(430-665)CE3][(666-699)LNK][(700-781)DOC1]	1	SOL
423	Ruminococcus flavefaciens	Bacteria	3.1.1.72	CAB55348.1 Q9RLB8	PCR	CE3	Single	[(1-39)SIGN][(40-269)CE3][(270-284)LNK][(285-359)DOC1][(360-768)CE15]	1	SOL
424	Bacillus cereus	Bacteria	3.2.1.132	AAP09638.1 NP832437.1 Q81CR5	PCR	GH8	Single	[(1-27)SIGN][(28-46)PROPexp][(47-453)GH82]	1	SOL
425	Bacillus cereus	Bacteria	3.2.1.14	AAP10651.1 NP833450.1 Q81A65	PCR	GH18	Single	[(1-27)SIGN][(28-360)GH1811]	1	SOL
426	Bacillus cereus	Bacteria	3.5.1.-	AAP08514.1 2IXDA 2IXDB Q81FP2	PCR	CE14	Single	[(1-234)CE14]	1	SOL
427	Streptococcus pyogenes	Bacteria	3.2.1.-	AAK34381.1 NP269660.1 Q99YP5 2WYHA 2WYHB 2WYIA 2WYIB	PCR	GH38	Single	[(1-901)GH38]	1	SOL
428	Thermotoga petrophila	Bacteria	3.2.1.21	ABQ46970.1 A5IL97	PCR	GH1	Single	[(1-446)GH113]	1	SOL
429	Thermotoga petrophila	Bacteria	3.2.1.21	ABQ46916.1 A5IL43	PCR	GH3	Single	[(1-309)GH3][(310-722)UNK]	1	INS
430	Thermotoga petrophila	Bacteria	3.2.1.78	ABQ47550.1 A5IMX7 YP001245126.1 3PZ9A 3PZGA 3PZIA 3PZMA 3PZNA 3PZOA 3PZQA	PCR	GH5	Single	[(1-19)SIGN][(20-400)GH57][(401-492)UNK][(493-667)CBM27]	1	SOL
431	Pedobacter heparinus	Bacteria	3.2.1.-	BHPMC264 ACU05029.1 C6Y1N7 3WIWA	PCR	GH88	Single	[(1-20)SIGN][(21-402)GH88]	1	SOL
432	Pedobacter heparinus	Bacteria	4.2.2.7 and 4.2.2.8	AAB18277.1 ABJ17170.1 Q46080 2FUTA 2FUTB 2FUQA 2FUQB 3E80A 3E80C 3E80B 3E7JA 3E7JB ACU04612.1 ACW20418.1 C6XZB6	PCR	PL21	Single	[(1-25)SIGN][(26-42)UNK][(43-356)PL211][(370-676)UNK][(682-772)UNK]	1	INS
433	Clostridium cellulolyticum	Bacteria	3.2.1.4	AAG45157.1 Q9EYQ5 ACL75113.1 B8I7V6	PCR	GH9	Single		1	INS
434	Clostridium cellulolyticum	Bacteria	3.2.1.4	AAG45158.1 Q9EYQ4 ACL75114.1 ccel19jul06Co B8I7V7	PCR	GH9	Single		1	SOL
435	Clostridium cellulolyticum	Bacteria	3.2.1.4	ACL74618.1 ABG76967.1 Q0PRN4	PCR	GH9	Single		1	SOL
436	Clostridium cellulolyticum	Bacteria	3.2.1.-	ACL75999.1 B8I2K6	PCR	GH9	Single		1	SOL
437	Clostridium cellulolyticum	Bacteria	3.2.1.-	ACL75605.1 B8I0N0	PCR	GH9	Single		1	SOL
438	Clostridium cellulolyticum	Bacteria	3.2.1.-	ACL75133.1 B8I7X6	PCR	GH9	Single		1	INS
439	Clostridium cellulolyticum	Bacteria	3.2.1.4	ACL76725.1 B8I5I9	PCR	GH9	Single		1	INS
440	Clostridium cellulolyticum	Bacteria	3.2.1.4	ACL76568.1 B8I4R4	PCR	GH9	Single		1	SOL
441	Clostridium cellulolyticum	Bacteria	3.2.1.151	ACL76949.1 B8I6V7	PCR	GH9	Modular		1	INS
442	Mycobacterium smegmatis	Bacteria	3.2.1.28	ABK72415.1 A0R0W9 AFP40876.1	GS	GH15	Single	[(1-16)UNK][(17-268)X81][(269-668)GH153]	1	SOL
443	Thermoactinomyces vulgaris	Bacteria	3.2.1.3	BAA97041.1 BAB40639.1 Q9KWR2	GS	GH15	Single	[(1-254)X81][(255-651)GH15]	1	SOL
444	Arthrobacter globiformis	Bacteria	3.2.1.70	BAA90671.1 BAB20416.1 Q9LBQ9 1UG9A 1ULVA	GS	GH15	Single	[(1-28)SIGN][(29-297)X81][(298-714)GH154][(715-809)UNK][(810-1048)X46]	1	INS
445	Streptomyces sp.	Bacteria	3.2.1.111	AAD10477.1 Q9Z4I9	GS	GH29	Single	[(1-65)SIGN][(66-471)GH292][(472-563)UNK]	1	INS
446	Lactobacillus casei	Bacteria	3.2.1.51	CAQ67984.1 B3WBB5	GS	GH29	Single	[(1-344)GH29]	1	SOL
447	Paenibacillus thiaminolyticus	Bacteria	3.2.1.23 and 3.2.1.38	CAZ44333.1 C7U109	GS	GH35	Single	[(1-329)GH351][(330-583)UNK]	1	SOL
448	Thermococcus kodakarensis	Archaea	3.2.1.165	BAC82164.1 BAD85943.1 CAT72344.1 Q76HN4	GS	GH35	Single	[(1-350)GH35glm][(351-786)UNK]	1	SOL
449	Pyrococcus horikoshii	Archaea	3.2.1.165	BAA29599.1 NP142480.1 O58247	GS	GH35	Single	[(1-352)GH35glm][(353-778)UNK]	1	SOL
450	Fibrobacter succinogenes	Bacteria	3.2.1.4	ACX75523.1 ADL26053.1 C9RIQ2	GS	GH45	Single	[(1-22)SIGNlpp][(23-151)LNK][(152-446)GH45a][(447-475)UNK]	1	INS
451	Caulobacter sp.	Bacteria	3.2.1.113	ABZ73160.1 B0SWV2 4AYOA 4AYPA 4AYQA 4AYRA	GS	GH47	Single	[(1-25)SIGN][(26-32)UNK][(33-462)GH47]	1	SOL
452	Brevibacterium fuscum	Bacteria	3.2.1.95	BAA76382.1 Q9WXI3	GS	GH49	Single	[(1-32)SIGN][(33-641)GH491]	1	SOL
453	Arthrobacter oxydans	Bacteria	3.2.1.11	AAX09503.1 A9UKG4 ABF74611.1	GS	GH49	Single	[(1-22)SIGN][(23-28)UNK][(29-620)GH491]	1	SOL
454	Geobacillus thermodenitrificans	Bacteria	3.2.1.37	GeobaThermXynB29frags AHA82515.1	GS	GH52	Single	[(0-0)GH52]	1	SOL
455	Arthrobacter sp.	Bacteria	3.2.1.39	BAF52916.1 A4PHQ5	GS	GH55	Single	[(1-42)SIGNexp][(43-47)UNK][(48-635)GH554][(636-750)UNK]	1	SOL
456	Rubrobacter radiotolerans	Bacteria	3.2.1.170	AFC76324.1	PCR	GH63	Single	[(1-6)UNK][(7-442)GH63dist]	1	SOL
457	Lysobacter enzymogenes	Bacteria	3.2.1.39	AAN77504.1 Q8GCZ6	GS	GH64	Single	[(1-26)SIGN][(27-395)GH64]	1	SOL
458	Bacillus selenitireducens	Bacteria	2.4.1.8	ADH99560.1 D6XUS4	GS	GH65	Single	[(1-314)X29][(315-690)GH651][(691-766)UNK]	1	INS
459	Clostridium phytofermentans	Bacteria	2.4.1.282	ABX41399.1 A9KM56	PCR	GH65	Single	[(1-315)X29][(316-681)GH65][(682-756)UNK]	1	SOL
460	Clostridium phytofermentans	Bacteria	2.4.1.279	ABX42243.1 A9KT32	PCR	GH65	Single	[(1-305)X29][(306-700)GH65nip][(701-753)UNK]	1	SOL
461	Acidobacterium capsulatum	Bacteria	3.2.1.31	ACO32043.1 C1F2K5 3VNYA 3VNZA 3VO0A	GS	GH79	Single	[(1-29)UNK][(30-475)GH791]	1	SOL
462	Mitsuaria chitosanitabida	Bacteria	3.2.1.132	BAA32084.2 O82856	GS	GH80	Single	[(1-37)SIGN][(38-45)UNK][(46-391)GH80]	1	INS
463	Arthrobacter protophormiae	Bacteria	3.2.1.96	AAD10851.1 Q9ZB22 2VTFA 2VTFB 3FHAA 3FHAB 3FHAC 3FHAD 3FHQA 3FHQB 3FHQD 3FHQF	GS	GH85	Single	[(1-24)SIGN][(25-533)GH85][(534-645)FN3]	1	INS
464	Bacteroides plebeius	Bacteria	3.2.1.178	4AW7A EDY95427.1	GS	GH86	Single	[(1-22)SIGN][(28-464)GH86dist][(465-728)UNK]	1	INS
465	Bacillus sp.	Bacteria	4.2.2.18	AAZ66341.1 2INUA 2INUB 2INUC 2INVA 2INVB 2INVC Q3SAG3	GS	GH91	Single	[(1-40)SIGN][(41-450)GH91]	1	SOL
466	Nonomuraea sp.	Bacteria	4.2.2.18	BAN62836.1	GS	GH91	Single	[(1-37)SIGN][(38-441)GH91]	1	SOL
467	Brucella abortus	Bacteria	2.4.1.- and 2.4.1.-	AAC34747.1 AAC34747.2 ACD71661.1 O85166 B2S8A8 B2S8A8	GS	GH94	Single	[(1-416)UNK][(417-441)TM][(442-452)UNK][(453-474)TM][(475-818)GT84][(821-839)TM][(846-864)TM][(865-895)UNK][(896-917)TM][(918-937)UNK][(938-960)TM][(966-987)TM][(988-1050)UNK][(1051-1069)TM][(1070-2382)UNK][(2383-2787)GH942][(2788-2867)X91]	1	INS
468	Nostoc sp.	Bacteria	3.2.1.26	BAB72776.1 NP484862.1 CAC85155.1 Q8YYM9	GS	GH100	Single	[(1-483)GH100	1	SOL
469	Sphingomonas paucimobilis	Bacteria	3.2.1.40	BAD12237.1 Q76LC4	GS	GH106	Single	[(1-24)SIGN][(25-1117)GH106]	1	SOL
470	Mariniflexile fucanivorans	Bacteria	3.2.1.-	CAI47003.1 CAI47003.1 Q08I46 Q08I46	GS	GH107	Single	[(1-28)SIGN][(29-380)GH107][(381-921)UNK][(922-1007)X179]	1	INS
471	Salmonella enterica	Bacteria	3.2.1.17	CAD02122.1	GS	GH108	Single	[(1-180)GH108]	1	INS
472	Elizabethkingia meningoseptica	Bacteria	3.2.1.49	CAJ01376.1 2IXAA 2IXBA A4Q8F7	PCR	GH109	Single	[(1-444)GH109]	1	SOL
473	Opitutus terrae	Bacteria	2.4.1.247	ACB74662.1 B1ZRY6	PCR	GH112	Single	[(1-744)GH112]	1	SOL
474	Alicyclobacillus acidocaldarius	Bacteria	3.2.1.78	ABG77968.1 3CIVA A5H1I6	GS	GH113	Single	[(1-320)GH113	1	SOL
475	Pseudomonas sp.	Bacteria	4.2.2.3	AEW23144.1	GS	PL5	Single	[(1-25)SIGN][(26-373)PL51]	1	INS
476	Sphingomonas sp.	Bacteria	4.2.2.3	2009330A BAB03312.1 Q9KWU1 1QAZA 1HV6A 3EVHA 3EVHB 3EVLA 3EVLB 3EW4A 3EW4B 4E1YA 4E1YB 4E23A 4E23B 4E25A 4E25B 4F10A 4F10B 4F13A 4F13B	GS	PL5	Single	[(1-13)SIGN][(14-53)UNK][(54-403)PL5][(404-419)LNK][(420-641)PL7]	1	SOL
477	Pseudomonas sp.	Bacteria	4.2.2.3	BAA01182.1 Q06365	GS	PL6	Single	[(0-0)PL6]	1	INS
478	Stenotrophomonas maltophilia	Bacteria	4.2.2.-	AFC88009.1	GS	PL6	Single	[(1-30)SIGN][(31-44)UNK][(45-475)PL61	1	INS
479	Agrobacterium fabrum	Bacteria	4.2.2.-	AAK90358.1 NP357573.1 A9CEJ9 3A0OA 3A0OB 3AFLA	GS	PL15	Single	[(1-229)UNK][(230-776)PL151]	1	SOL
480	Sphingomonas sp.	Bacteria	4.2.2.-	BAB03319.1 Q9KWT4	GS	PL15	Single	[(1-214)UNK][(215-761)PL151]	1	SOL
481	Sphingomonas sp.	Bacteria	4.2.2.3	BAD90006.1 Q5DWP2	GS	PL15	Single	[(1-36)SIGN][(37-154)UNK][(155-705)PL15][(706-812)UNK]	1	INS
482	Pseudoalteromonas sp.	Bacteria	4.2.2.11 and 4.2.2.3	1J1TA	GS	PL18	Single	[(1-233)PL18]	1	INS
483	Bacteroides stercoris	Bacteria	4.2.2.8	ACN29695.1 C0JBW5	GS	PL21	Single	[(1-22)SIGN][(23-40)UNK][(41-356)PL211][(357-773)UNK]	1	SOL
484	Fibrobacter succinogenes	Bacteria	3.1.1.72	AAG36766.1 Q9F106 ACX75359.1 ADL25018.1	GS	CE6	Single	[(1-29)SIGN][(30-290)CE6][(291-301)UNK][(302-462)CBM61][(463-539)CBM*FPm1]	1	SOL
485	Fibrobacter succinogenes	Bacteria	3.1.1.72	ACX75360.1 ADL27361.1 C9RS24	GS	CE6	Modular	[(1-29)SIGN][(35-295)CE6][(296-329)LNK][(330-477)CBM61][(478-552)CBM*FPm1]	1	INS
486	uncultured bacterium	Bacteria	1.10.3.2	ADM87301.1 4F7KA 4F7KB	GS	AA1	Single	[(1-22)SIGN][(23-439)AA1]	1	SOL
487	Mesorhizobium loti	Bacteria	1.1.3.12	3T37A BAB53014.1 BAD82818.1 4HA6A	GS	AA3	Single	[(0-0)AA32]	1	SOL
488	Nonomuraea sp.	Bacteria	1.1.3.-	CAD91224.1 2WDXA 2WDXD 2WDXC 2WDXB 2WDWA 2WDWB 4K3TA 4K3TB 4K3TC 4K3TD	GS	AA7	Single	[(1-63)UNK][(64-207)X265dist][(208-523)AA7bac]	1	INS
489	Fibrobacter succinogenes	Bacteria	3.1.1.72	ACX76120.1 ADL25665.1 C9RLV5	GS	CE6	Single	(1-29)SIGN][(30-288)CE6][(289-308)UNK][(309-458)CBM61][(459-524)CBM*FPm2]	1	SOL
490	Neisseria gonorrhoeae	Bacteria	3.2.1.-	AAC45714.1 AAK77140.1 AAW83081.1 O30554	GS	GH104	Single	[(1-27)UNK][(28-181)GH104]	1	INS
491	Clostridium phytofermentans	Bacteria	2.4.1.247	ABX42289.1 A9KHK4	GS	GH112	Single	[(1-722)GH112]	1	SOL
492	Clostridium phytofermentans	Bacteria	2.4.1.211	ABX40964.1 A9KIW5	GS	GH112	Single	[(1-723)GH112]	1	SOL
493	Pseudomonas sp.	Bacteria	3.2.1.109	BAA03574.1 Q52423	GS	GH114	Single	[(1-25)SIGNlpp][(26-51)LNK][(52-294)GH114]	1	INS
494	Pseudoalteromonas sp.	Bacteria	3.2.1.81	AAQ56237.1 A1A3Y9	GS	GH118	Single	[(1-38)SIGN][(39-478)GH118]	1	SOL
495	Catenovulum sp.	Bacteria	3.2.1.81	ADF46235.1 D5LUQ3	GS	GH118	Single	[(1-28)SIGN][(29-435)GH118][(436-529)UNK]	1	INS
496	Paenibacillus sp.	Bacteria	3.2.1.53	BAJ83606.1	GS	GH123	Single	[(1-35)SIGN][(36-291)UNK][(292-819)GH123][(820-975)UNK][(976-1034)DOC1]	1	SOL
497	Bifidobacterium bifidum	Bacteria	3.2.1.49	BAL14929.1	GS	GH129	Single	[(1-634)GH129]	1	SOL
498	Pseudomonas putida	Bacteria	2.4.1.-	AAN67147.1 NP743683.1 Q88MP4	GS	GH17	Single	[(1-25)SIGN][(26-33)UNK][(34-310)GH174][(312-332)TM][(333-343)UNK][(344-361)TM][(362-366)UNK][(367-391)TM][(392-422)UNK][(423-687)GT2proc][(688-703)TM][(704-714)UNK][(715-737)TM][(738-748)UNK][(749-771)TM][(772-799)UNK][(800-819)TM][(820-825)UNK][(826-847)TM][(848-863)UNK]	1	SOL
499	Agarivorans sp.	Bacteria	3.2.1.81	ABK97391.1 A1E2A6	GS	GH50	Single	[(1-20)SIGN][(21-397)UNK][(398-942)GH50][(943-968)LNK][(969-995)SORT]	1	SOL
500	Nonlabens ulvanivorans	Bacteria	3.2.1.-	AFQ98272.1 4CE7A 4CE7B 4CE7C	GS	GH105	Single	[(1-16)SIGNlpp][(17-38)UNK][(39-377)GH105dist]	1	SOL
501	Geobacillus stearothermophilus	Bacteria	3.2.1.88	DQ868502.2extract	GS	GH27	Single	[(1-344)GH272][(345-433)X111]	1	SOL
502	Lactobacillus acidophilus	Bacteria	3.2.1.93	AAV42863.1 ACH26473.1 Q5FKB1	GS	GH13	Single	[(1-554)GH1329]	1	SOL
503	Victivallis vadensis	Bacteria	3.2.1.23	EFB02686.1 ZP01923925.1	GS	GH50	Single	[(1-19)SIGN][(20-220)UNK][(221-689)GH50dist][(690-1425)UNK]	1	SOL
504	Alteromonas sp.	Bacteria	3.2.1.157	CAC07801.1 AAW20550.1 Q9F5I8 1H80A 1H80B 1KTWB 1KTWA 3LMWA 3LMWB	GS	GH82	Modular	[(1-26)SIGN][(27-491)GH82]	1	INS
505	Enterococcus faecalis	Bacteria	1.-.-.-	AAO80225.1 NP814154.1 4A02A Q838S1 4ALQA 4ALCA 4ALEA 4ALQA 4ALRA 4ALSA 4ALTA	GS	AA10	Single	[(1-28)SIGN][(29-194)AA10]	1	SOL
506	Arthrobacter dextranolyticus	Bacteria	3.2.1.94	BAD34648.1 Q6BE01	GS	GH27	Single	[(1-39)SIGN][(40-405)GH274][(406-500)UNK][(501-636)CBM35]	1	SOL
507	Gluconacetobacter xylinus	Bacteria	2.4.1.10	BAA93720.1 Q9LBX1	GS	GH68	Single	[(1-430)GH682]	1	SOL
508	Clostridium acetobutylicum	Bacteria	2.4.1.10	AAK79739.1 NP348399.1 Q97I79	GS	GH68	Single	[(1-28)SIGN][(29-428)GH68]	1	INS
509	Leuconostoc mesenteroides	Bacteria	2.4.1.140	CAC09989.1 CAB65910.2 AAQ37416.1 AAY05982.1 Q9RE05 ACH16355.1 CAV28855.1 ACR90451.1 ACR90457.1 ACR90458.1 ACR90456.1 ACR90455.1	GS	GH70	Single	[(1-39)SIGN][(40-351)UNK][(352-1350)GH70][(1351-2057)UNK]	1	INS
510	Lactobacillus reuteri	Bacteria	2.4.1.-	CAD19329.1 AAU08015.1 AAY05976.1 AAY05983.1 CAK96161.1 Q5SBL9 4AMCA	GS	GH70	Single	[(1-38)SIGN][(39-740)UNK][(741-1649)GH70][(1650-1781)UNK]	1	SOL
511	Clostridium difficile	Bacteria	3.2.1.-	AAV54288.1 CAJ68161.1 Q5S4P9	PCR	GH73	Single	[(1-20)SIGN][(21-98)UNK][(99-157)X83][(158-165)UNK][(166-225)X83][(226-439)UNK][(440-607)GH73]	1	SOL
512	Butyrivibrio fibrisolvens	Bacteria	2.4.1.18	AAA23007.1 P30539.1	GS	GH13	Single	[(1-30)UNK][(31-127)CBM48][(128-639)GH139]	1	INS
513	Mycobacterium tuberculosis	Bacteria	3.5.1.89	CAA15847.1 NP215686.1 1Q7TA 1Q74A AFN49074.1 4EWLA 4EWLB CCP43926.1	GS	CE14	Single	[(1-303)CE14]	1	SOL
514	Cellulomonas uda	Bacteria	2.4.1.20	AAQ20920.1 Q7WTR6 3RRSA 3RRSB 3RSYA 3RSYB 3S4AA 3S4AB 3S4BA 3S4BB 3S4CA 3S4DA	GS	GH94	Single	[(1-327)UNK][(328-743)GH944][(744-822)X91]	1	INS
515	Clostridium lentocellum	Bacteria	2.4.1.49	ADZ85667.1	GS	GH94	Single	[(1-444)UNK][(445-891)GH94cdp][(892-976)X91]	1	INS
516	Neisseria polysaccharea	Bacteria	2.4.1.4	CAA03058.1 CAA03083.1 CAA09772.1 AAT15258.1 AAW13710.1 Q9ZEU2 1G5AA 1JG9A 1JGIA 1MVYA 1MW0A 1MW1A 1MW2A 1MW3A 1S46A 1ZS2A ACK26675.1 E2PEX2 3UEQA 4FLOA 4FLQA 4FLRA 4FLSA	GS	GH13	Single	[(1-97)UNK][(98-636)GH134]	1	SOL
517	Lactobacillus curvatus	Bacteria	2.4.1.5	CCK33643.1	GS	GH70	Single	[(1-46)SIGN][(47-394)UNK][(395-1295)GH70][(1296-1472)UNK][(1473-1663)LNK][(1664-1697)SORT]	1	INS
518	Lactobacillus animalis	Bacteria	2.4.1.5	CAG27603.1 Q6ZXI9 CCK33644.1	GS	GH70	Single	[(1-37)SIGN][(38-555)UNK][(556-1460)GH70][(1461-1585)UNK]	1	SOL
519	Thermoanaerobacter brockii	Bacteria	2.4.1.64	AAE18727.1 AAE24711.1 BAB97299.1 Q8L164	GS	GH65	Single	[(1-327)X29][(328-701)GH65][(702-774)X91]	1	SOL
520	Sphingobacterium multivorum	Bacteria	3.2.1.103	AAD04036.1 Q9ZG90	GS	GH16	Single	[(1-24)SIGN][(25-289)GH16][(290-422)CBM16]	1	SOL
521	Oerskovia sp.	Bacteria	3.2.1.120	BAM08953.1	GS	GH3	Single	[(1-28)SIGN][(29-51)UNK][(52-379)GH3][(380-892)UNK][(893-1018)CBM62]	1	INS
522	Rhodococcus sp.	Bacteria	3.2.1.123	BAB17317.1 Q9FAC7	GS	GH5	Single	[(1-24)SIGN][(25-398)GH528][(399-482)UNK]	1	SOL
523	Bacillus sp.	Bacteria	3.2.1.135	BAA02521.1 Q57482	GS	GH13	Modular	[(1-115)CBM34][(116-585)GH1320]	1	INS
524	Deinococcus radiodurans	Bacteria	3.2.1.141	AAF10042.1 NP294187.1 Q9RX51 2BHUA 2BHYA 2BHZA 2BXYA 2BXZA 2BY0A 2BY1A 2BY2A 2BY3A	GS	GH13	Single	[(1-19)UNK][(20-122)CBM48][(123-600)GH1310	1	INS
525	Paenibacillus pabuli	Bacteria	3.2.1.151	AAR65335.1 2JEPA 2JEPB 2JEQA H9KVH3	GS	GH5	Single	[(1-32)SIGN][(33-395)GH54]	1	SOL
526	Photobacterium profundum	Bacteria	3.2.1.165	CAG18943.1	GS	GH9	Single	[(1-578)GH97]	1	SOL
527	Thermoanaerobacter tengcongensis	Bacteria	3.2.1.20	AAM23323.1 NP621719.1 Q8RDL1	GS	GH31	Single	[(1-227)UNK][(228-557)GH31][(558-751)UNK]	1	INS
528	Thermoplasma acidophilum	Archaea	3.2.1.20	CAC11443.1 NP393778.1 Q9HLD0	GS	GH31	Single	[(1-258)UNK][(259-582)GH31][(583-749)UNK]	1	INS
529	Tannerella forsythia	Bacteria	3.2.1.20	AAO33827.1 Q84FT4 AEW20125.1	GS	GH97	Single	[(1-26)SIGN][(27-708)GH972]	1	SOL
530	Arthrobacter sp.	Bacteria	3.2.1.26	BAB72022.1 Q8VW87 3VSRA 3VSSA	GS	GH68	Single	[(1-36)SIGNexp][(37-578)GH682]	1	SOL
531	Lactobacillus brevis	Bacteria	3.2.1.31	ABJ65276.1 Q03NE6	GS	GH30	Single	[(1-46)UNK][(47-407)GH30gus][(408-510)UNK]	1	INS
532	bacterium enrichment	Bacteria	3.2.1.21 and 3.2.1.37	ADT62000.1	GS	GH1	Single	[(1-464)GH17]	1	SOL
533	Prevotella bryantii	Bacteria	3.2.1.38	ZP07060000.1 EFI72736.1	PCR	GH30	Single	[(1-19)SIGN][(20-33)UNK][(34-437)GH304][(438-582)UNK]	1	SOL
534	Caldicellulosiruptor bescii	Bacteria	3.2.1.4 and 3.2.1.176	CAB06786.1 P96311 ACM60955.1 B9MKU7 4EL8A	GS	GH48	Single	[(1-23)SIGN][(24-34)UNK][(35-475)GH93][(476-487)UNK][(488-645)CBM31][(646-718)LNK][(719-869)CBM32][(870-912)LNK][(913-1067)CBM32][(1068-1128)LNK][(1129-1759)GH48]	1	SOL
535	Staphylothermus marinus	Archaea	3.2.1.41 and 3.2.1.54	ABN70497.1 A3DPD7	GS	GH57	Single	[(1-115)UNK][(116-434)GH57][(435-639)UNK]	1	INS
536	Thermococcus kodakarensis	Archaea	3.2.1.41	BAD85963.1 CAT69104.1 Q5JJ55	GS	GH57	Single	[(1-27)SIGN][(28-182)UNK][(183-463)GH57f][(464-607)UNK][(608-797)X47][(798-1038)X46][(1039-1100)UNK]	1	INS
537	Paenibacillus sp.	Bacteria	3.2.1.45	BAC16750.1 Q8GAT9	GS	GH3	Single	[(1-286)GH3][(287-831)UNK]	1	SOL
538	Streptomyces lividans	Bacteria	3.2.1.55	AAC26524.1 P96463	GS	GH62	Modular	[(1-39)SIGN][(40-167)CBM13][(172-475)GH621]	1	INS
539	Bifidobacterium bifidum	Bacteria	3.2.1.63	AAQ72464.1 2EABA 2EABB 2EACA 2EACB 2EADA 2EADB 2EAEA	GS	GH95	Single	[(1-33)SIGN][(34-933)UNK][(934-1358)GH95][(1359-1476)UNK][(1477-1560)X72][(1563-1644)X72][(1649-1730)X72][(1735-1821)X72][(1822-1909)UNK][(1910-1929)LNK][(1930-1959)SORT]	1	INS
540	Streptomyces sp.	Bacteria	3.2.1.61	BAB62749.1 Q93R89	GS	GH87	Single	[(1-29)SIGN][(30-60)PROPexp][(61-70)UNK][(71-600)GH87]	1	INS
541	Streptomyces exfoliatus	Bacteria	3.2.1.64	BAC54106.1 Q8GI79	GS	GH32	Single	[(1-32)SIGN][(33-43)UNK][(56-353)GH32][(354-519)UNK	1	INS
542	Myroides odoratus	Bacteria	3.2.1.68	BAA82695.1 Q9RM63	GS	GH13	Single	[(1-21)SIGN][(22-183)CBM48][(184-195)UNK][(196-762)GH13]	1	INS
543	Lactobacillus johnsonii	Bacteria	3.2.1.84	ACO57638.1 C1KIT5	GS	GH31	Single	[(1-249)UNK][(250-577)GH31][(578-752)UNK]	1	INS
544	Lactobacillus paracasei	Bacteria	3.2.1.80	ABD57319.1 Q27J21	GS	GH32	Single	[(1-40)SIGN][(41-181)UNK][(182-557)GH32][(561-742)X101][(743-809)UNK][(810-865)LNK][(866-1290)UNK][(1291-1343)LNK][(1344-1376)SORT]	1	SOL
545	Mycobacterium smegmatis	Bacteria	3.5.1.89	ABK71645.1 A0R2I7 AFP41445.1	GS	CE14	Single	[(1-290)CE14]	1	SOL
546	Streptococcus equi	Bacteria	4.2.2.1	ABV69920.1 A8HJR5	GS	PL8	Single	[(1-127)UNK][(128-500)PL81][(501-506)UNK][(507-798)X107][(799-862)UNK]	1	INS
547	Paenibacillus alginolyticus	Bacteria	4.2.2.12	AAG24953.1 Q9F8Q9	GS	PL8	Single	[(1-36)SIGN][(37-397)PL8][(398-673)X107][(674-793)X191][(794-803)LNK][(804-936)X71]	1	SOL
548	Pseudomonas marginalis	Bacteria	4.2.2.10	BAA06847.1 AAA92512.1 Q51914 P27027.2	GS	PL1	Single	[(1-312)PL18]	1	SOL
549	Paenarthrobacter aurescens	Bacteria	4.2.2.1 and 4.2.2.5	1RW9_A	GS	PL8	Single		1	INS
550	Agarivorans sp.	Bacteria	4.2.2.-	BAG70358.1 B5BSV2	GS	PL7	Single	[(1-20)SIGNexp][(21-309)PL75]	1	SOL
551	Arthrobacter ureafaciens	Bacteria	4.2.2.16	AAF73829.1 AAX01526.1 AAX01527.1 Q9KJD0 4FFFA 4FFFB 4FFFC 4FFFD 4FFGA 4FFGB 4FFGC 4FFGD 4FFHA 4FFHB 4FFHC 4FFHD 4FFIA 4FFIB 4FFIC 4FFID	GS	GH32	Single	[(1-33)SIGNexp][(34-48)UNK][(49-361)GH32][(362-521)X101]	1	INS
552	Xanthomonas campestris	Bacteria	4.2.2.2	AFQ23188.1	GS	PL10	Single	[(1-27)SIGN][(31-347)PL101]	1	SOL
553	Vibrio sp.	Bacteria	4.2.2.3	BAH79131.1 C4TJD2	GS	PL7	Single	[(1-23)SIGN][(24-36)UNK][(37-286)PL7dist]	1	SOL
554	Bacteroides stercoris	Bacteria	4.2.2.5	ABW87764.1 A9Y5J0	GS	PL8	Single	[(1-29)UNK][(30-337)PL83][(338-607)X107][(608-685)UNK]	1	SOL
555	Erwinia rhapontici	Bacteria	5.4.99.11	AAK28735.1 CAC69266.1 CAC69272.1 CAC69285.1 CAF32986.1 CAF32987.1 AAY69569.1 Q9AI64 ACW35803.1 D9MPF2 ADJ56407.2 4HOWA 4HOZA 4HPHA 4HOXA 4HP5A	GS	GH13	Single	[(1-27)SIGN][(28-39)UNK][(40-600)GH1331]	1	SOL
556	Arthrobacter sp.	Bacteria	5.4.99.15	BAA09667.1 BAA94843.1 Q44315	GS	GH13	Single	[(1-693)GH1326][(694-774)X24]	1	SOL
557	Deinococcus deserti	Bacteria	5.4.99.16	ACO45593.1 C1D169	GS	GH13	Single	[(1-552)GH1316]	1	SOL
558	Mycobacterium smegmatis	Bacteria	5.4.99.16	ABK71531.1 A0R6E0 AFP42769.1 3ZO9A 3ZO9B 3ZOAA 3ZOAB	GS	GH13	Single	[(1-31)UNK][(32-593)GH1316]	1	SOL
559	Serratia proteamaculans	Bacteria	-	ABV42576.1 A8GHI6	GS	AA10	Single	[(1-27)SIGN][(28-197)AA10]	1	INS
560	Serratia proteamaculans	Bacteria	-	ABV43333.1 A8GJP3	GS	AA10	Single	[(1-21)SIGN][(22-197)AA10][(198-402)X197][(403-471)X75]	1	INS
561	Acidothermus cellulolyticus	Bacteria	3.2.1.-	ABK52391.1 ACE14916.1 ACE14917.1 ACE14920.1 A0LSI1 ACS09146.1 ACS09147.1 ACS09150.1 4LGNA	GS	GH74	Single	[(1-10)JUNK][(11-46)SIGN][(51-783)GH74][(784-871)LNK][(872-1020)CBM32][(1021-1046)LNK][(1047-1133)FN3][(1134-1200)LNK][(1201-1298)CBM2]	1	SOL
562	uncultured bacterium	Bacteria	-	ACL36472.1 B8YJC4 AHG55466.1	GS	GH28	Single	[(1-21)UNK][(22-436)GH28]	1	INS
563	Thermoanaerobacterium saccharolyticum	Bacteria	3.2.1.37	ABM68042.1 A2ICH1 AFK85955.1 3VSTA 3VSTC 3VSTD 3VSTB 3VSUA 3VSUC 3VSUD 3VSUB 3VSVA 3VSVC 3VSVD 3VSVB	GS	GH120	Single	[(1-626)GH120][(627-638)UNK]	1	SOL
564	Bifidobacterium bifidum	Bacteria	3.2.1.-	BAM76380.1	GS	GH110	Single	[(1-23)SIGN][(28-657)GH110][(658-947)UNK][(948-1096)CBM51][(1097-1189)UNK][(1190-1256)LNK][(1257-1281)TM][(1282-1289)UNK]	1	SOL
565	Bacteroides plebeius	Bacteria	3.2.1.-	EDY95405.1 4AK5A 4AK5B 4AK6A 4AK6B 4AK7A 4AK7B	GS	GH117	Single	[(1-16)SIGNlpp][(17-49)LNK][(50-402)GH117	1	SOL
566	Bacteroides plebeius	Bacteria	3.2.1.81	EDY95404.1	GS	GH16	Single	[(1-18)SIGN][(27-316)GH16aga]	1	SOL
567	Klebsiella sp.	Bacteria	4.2.2.2	ADY39305.1	GS	PL2	Single	[(1-23)SIGN][(24-569)PL21]	1	SOL
568	uncultured bacterium	Bacteria	3.2.1.21	ABI18350.1 3CMJA 3FIYA 3FIZA 3FJ0A Q0GMU3 4HZ6A 4HZ7A 4HZ8A	GS	GH1	Single	[(1-18)SIGN][(19-42)UNK][(43-475)GH113][(476-485)UNK]	1	INS
569	Microbacterium sp.	Bacteria	3.2.1.- and 3.2.1.113	BAA76709.1 Q9WXI8	GS	GH92	Modular	[(1-37)SIGN][(38-83)UNK][(84-210)CBM32][(211-378)UNK][(379-1122)GH924][(1123-1357)UNK][(1358-1555)X202][(1556-1945)UNK][(1946-1976)SORT]	1	INS
570	Lactobacillus brevis	Bacteria	3.2.1.31	ACU21612.1 D2DMF3	PCR	GH2	Single	[(1-289)UNK][(290-603)GH23]	1	SOL
571	Ruminococcus gnavus	Bacteria	3.2.1.31	AAQ76046.1 Q6W7J7	PCR	GH2	Single	[(1-290)UNK][(291-603)GH23]	1	SOL
572	Prevotella bryantii	Bacteria	3.2.1.37	00911-GPBOY ADD92015.1	PCR	GH3	Single	[(1-19)SIGN][(20-357)GH3][(358-776)UNK]	1	SOL
573	Thermobispora bispora	Bacteria	3.2.1.74	AAB36835.1 Q59506	PCR	GH3	Single	[(1-35)SIGN][(36-365)GH3][(366-860)UNK][(861-986)CBM62]	1	SOL
574	Microbacterium esteraromaticum	Bacteria	3.2.1.122	AEX88466.1	PCR	GH4	Single	[(0-0)GH3]	1	SOL
575	Alicyclobacillus acidocaldarius	Bacteria	3.2.1.4	CAC34051.1 Q9AJS0 3EZ8A ACV59481.1 3GZKA 3H2WA 3H3KA C8WSJ6 3RX5A 3RX7A 3RX8A	PCR	GH13	Single	[(1-86)X229][(87-537)GH9]	1	INS
576	Corynebacterium glutamicum	Bacteria	3.2.1.68	CAC25858.1 CAC25859.1 NP601306.1 BAB99500.1 CAF20443.1 CAK31208.1 CAK31209.1 ACC05670.1 ACH05486.1 ACH05487.1 CCH25246.1 Q8NNT0	GS	GH13	Modular	[(1-31)UNK][(32-161)CBM48][(162-715)GH1311][(716-836)UNK]	1	SOL
577	Leuconostoc mesenteroides	Bacteria	3.2.1.141	2207198A	PCR	GH13	Modular	[(1-490)GH1318]	1	SOL
578	Klebsiella aerogenes	Bacteria	3.2.1.41	AAA25124.1 AAR52613.1 P07811.1 2FHFA 2FHCA 2FHBA 2FH8A 2FGZA 2FH6A	PCR	GH13	Modular	[(1-19)SIGNlpp][(20-49)LNK][(50-192)CBM41][(193-310)X27][(316-417)CBM48][(418-440)UNK][(441-1102)GH1313]	1	SOL
579	Streptococcus agalactiae	Bacteria	-	AAA56749.1 Q53591 1F1SA 1I8QA 1LXMA	PCR	CBM5	Single	[(1-40)SIGN][(41-247)UNK][(248-611)PL81][(612-984)UNK	1	SOL	-
580	Clostridium stercorarium	Bacteria	-	CAA39010.1	GS	CBM3	Single	SIGNGH9_3UNKCBM3_1UNKX2X2CBM3_2	9	SOL	crystalline forms of cellulose
581	Ruminococcus flavefaciens	Bacteria	-	CAB93667.1	PCR	CBM22	Single	[(1-12)UNK][(13-235)GH11][(236-250)LNK][(251-415)CBM22][(416-435)LNK][(436-772)GH10][(773-807)LNK][(808-887)DOC1][(888-899)LNK][(900-1058)CBM22][(1059-1079)LNK][(1080-1298)CE4][(1299-1310)UNK]	1	SOL	decorated and undecorated 1,4-β-xylans and arabinogalactans
582	Clostridium cellulovorans	Bacteria	-	AAA23218.1	GS	CBM3	Single	SIGNCBM3_2X2COH1UNKCOH1X2COH1COH1COH1COH1COH1COH1UNKX2X2COH1	9	SOL	-
583	Clostridium thermocellum	Bacteria	-	ABN51506.1	PCR	CBM3	Single	[(1-58)UNK][(59-80)TM][(81-260)X184][(261-506)LNK][(507-671)CBM3]	1	SOL	crystalline forms of cellulose
584	Ruminococcus flavefaciens	Bacteria	-		PCR	CBM3	Single	[(1-31)SIGN][(42-678)GH9][(679-847)CBM3][(848-867)UNK][(868-950)DOC1]	1	INS	crystalline forms of cellulose
585	Bacillus subtilis	Bacteria	-	AAZ22322.1	GS	CBM3	Single	SIGNGH5_2LNKCBM3_2	9	SOL	crystalline forms of cellulose
586	Ruminococcus flavefaciens	Bacteria	-	WP_031562571.1	PCR	CBM35	Single	[(1-27)SIGN][(32-166)CBM35][(167-500)CE3][(501-563)DOC1][(564-572)UNK][(573-712)CBM35][(717-1031)GH26]	1	SOL	galactomannans
587	Globodera rostochiensis	Eukaryota	-	CAC83611.1	GS	CBM2	Single	SIGNCBM2LNKEXPN	9	SOL	-
588	Clostridium thermocellum	Bacteria	-	ABN52489.1	PCR	CBM3	Single	[(1-11)UNK][(12-34)TM][(35-189)CBM3][(190-238)LNK][(239-395)CBM4][(396-1050)UNK]	1	SOL	arabinogalactans and weakly to both decorated and undecorated 1,4-β-xylans
589	Ruminococcus flavefaciens	Bacteria	-	WP_024860843.1	PCR	CBM4	Single	[(1-26)SIGN][(27-63)UNK][(64-336)GH16][(337-482)CBM4]	1	SOL	1,3-1,4-β-glucans
590	Thermobifida fusca	Bacteria	-	AAB42155.1	GS	CBM2	Single	SIGNGH9_3CBM3_1LNKFN3CBM2	9	SOL	crystalline forms of cellulose
591	Clostridium thermocellum	Bacteria	-	ABN53059.1	PCR	CBM22	Single	[(1-29)SIGN][(30-185)CBM22][(190-550)GH10][(553-619)DOC1]	1	SOL	decorated and undecorated 1,4-β-xylans and arabinogalactans
592	Ruminococcus flavefaciens	Bacteria	-	WP_009984493.1	PCR	CBM22	Single	[(1-185)UNK][(186-341)CBM22][(342-510)CBM22][(511-675)UNK]	1	SOL	decorated and undecorated 1,4-β-xylans and arabinogalactans
593	Teredinibacter turnerae	Bacteria	-	ABS72374.1	GS	CBM10	Single	GH5-CBM2-CBM10-GH6	9	SOL	crystalline forms of cellulose
594	Clostridium thermocellum	Bacteria	-	ABN53381.1	PCR	CBM35	Single	[(1-33)SIGN][(34-385)PL1][(387-456)DOC1][(468-601)CBM35][(602-634)LNK][(635-922)PL9]	1	INS	-
595	Ruminococcus flavefaciens	Bacteria	-		PCR	CBM13	Single	[(1-21)SIGN][(32-181)X70][(182-382)CE12][(387-535)CBM13][(536-574)LNK][(575-654)DOC1][(655-681)LNK][(682-817)CBM35][(829-1056)CE12]	1	INS	-
596	Orpinomyces sp.	Eukaryota	-	AAC09228.1	GS	CBM1	Single		9	SOL	crystalline forms of cellulose
597	Clostridium thermocellum	Bacteria	-	ABN53399.1	PCR	CBM6	Single	[(1-234)UNK][(235-520)GH2][(521-721)UNK][(722-859)CBM6][(860-928)DOC1]	1	SOL	arabinoxylans and arabinogalactans
598	Ruminococcus flavefaciens	Bacteria	-	WP_009985128.1	PCR	CBM6	Single	[(1-20)SIGN][(21-751)X141][(752-888)CBM6][(889-952)DOC1]	1	SOL	-
599	Clostridium thermocellum	Bacteria	-	CAA93151.2	GS	CBM3	Single	CBM3	9	SOL	crystalline forms of cellulose
600	Clostridium thermocellum	Bacteria	-	ABN54008.1	PCR	CBM54	Single	[(1-26)SIGN][(30-84)SLH][(88-143)SLH][(149-206)SLH][(209-385)CBM54][(386-420)LNK][(421-680)GH16][(681-695)LNK][(696-855)CBM4][(856-870)UNK][(871-1022)CBM4][(1026-1179)CBM4][(1180-1321)CBM4]	1	INS	linear 1,3-β-glucans with occasional decorations of 1,6-β-glucose side-chains
601	Ruminococcus flavefaciens	Bacteria	-	WP_028519409.1	PCR	CBM22	Single	[(1-25)SIGN][(26-179)CBM22][(180-545)GH10][(555-719)CBM22][(723-791)DOC1]	1	SOL	decorated and undecorated 1,4-β-xylans and arabinogalactans
602	Clostridium thermocellum	Bacteria	-	ABN51779.1	PCR	CBM3	Single	GH9-CBM3-DOC1	9	SOL	crystalline forms of cellulose
603	Clostridium thermocellum	Bacteria	-	ABN54208.1	PCR	CBM6	Single	[(1-30)SIGN][(31-342)GH30][(343-422)X92][(423-429)UNK][(430-555)CBM6][(556-630)DOC1]	1	SOL	decorated and undecorated 1,4-β-xylans and arabinogalactans
604	Clostridium thermocellum	Bacteria	-	ABN53708.1	PCR	CBM3	Single	CBM3-SLH-SLH-SLH	9	SOL	crystalline forms of cellulose
605	Clostridium thermocellum	Bacteria	-	ABN51538.1	PCR	CBM50	Single	[(1-24)SIGN][(29-75)CBM50][(76-205)UNK]	1	SOL	linear 1,3-β-glucans with occasional decorations of 1,6-β-glucose side-chains
606	Ruminococcus flavefaciens	Bacteria	-	236531	PCR	CBM3	Single		9	SOL	crystalline forms of cellulose
607	Clostridium thermocellum	Bacteria	-	ABN52835.1	PCR	CBM50	Single	[(1-86)UNK][(87-134)CBM50]	1	INS	-
608	Cellvibrio japonicus	Bacteria	-	CAA60493.1	GS	CBM2	Single	SIGNGH5_2LNKCBM10LNKCBM2	9	INS	crystalline forms of cellulose
609	Clostridium thermocellum	Bacteria	-	ABN54201.1	PCR	CBM50	Single	[(1-26)SIGN][(31-76)CBM50][(81-126)CBM50][(128-174)CBM50][(175-211)LNK][(212-257)CBM50][(258-423)UNK]	1	INS	-
610	Enterococcus faecalis	Bacteria	3.2.1.96		PCR	GH18	Single		1	SOL
611	Flavobacterium sp.	Bacteria	3.2.1.96	AAB20312.1 BAB20938.1 Q9F1K1 P80036	PCR	GH18	Single		1	SOL
612	Streptococcus pyogenes	Bacteria	3.2.1.96	AAK00850.1 Q9APG4	PCR	GH18	Single		1	SOL
613	Streptomyces plicatus	Bacteria	3.2.1.96	AAA26738.1 AAX00996.1 AAY74563.1 ABA35708.1 P04067.1 1EDTA 1C3FA 1C91A 1C8YA 1C92A 1C93A 1C8XA 1C90A 1C90B	PCR	GH18	Single	[(1-42)SIGN][(43-313)GH18]	1	SOL
614	Aeromonas hydrophila	Bacteria	3.2.1.52	BAD00143.1 Q75V90	PCR	GH20	Single		1	INS
615	Aeromonas sp.	Bacteria	3.2.1.52	BAA92145.1 Q9LC82	PCR	GH20	Single		1	INS
616	Bacillus anthracis	Bacteria	3.2.1.-	AAT55709.1	PCR	GH18	Modular		1	SOL
617	Bifidobacterium longum	Bacteria	3.2.1.52	ACJ51575.1 B7GN69	PCR	GH20	Single		1	SOL
618	Bifidobacterium longum	Bacteria	3.2.1.52	ACJ53413.1 B7GNQ7	PCR	GH20	Single		1	SOL
619	Enterobacter sp.	Bacteria	3.2.1.52	BAA74506.1 Q9ZN69	PCR	GH20	Single		1	INS
620	Lactobacillus casei	Bacteria	3.2.1.52	BAA76352.1 Q9WXH9	PCR	GH20	Single		1	SOL
621	Pseudoalteromonas piscicida	Bacteria	3.2.1.52	BAB17855.1 Q9FAC5	PCR	GH20	Single		1	INS
622	Saccharophagus degradans	Bacteria	3.2.1.52	DAA01338.1 ABD82294.1 ACG81706.1 Q7PC49	PCR	GH20	Single		1	SOL
623	Streptococcus pneumoniae	Bacteria	3.2.1.52	AAC41450.1 P49610	PCR	GH20	Modular		1	SOL
624	Tannerella forsythia	Bacteria	3.2.1.52	AAO33832.1 Q84FS9 AEW20137.1	PCR	GH20	Single		1	INS
625	Vibrio harveyi	Bacteria	3.2.1.52	ADJ68333.1 D9ISE0	PCR	GH20	Single		1	INS
626	Bacillus megaterium	Bacteria	3.2.1.-	ABS32202.1 A7LFH9 ADE67156.1 YP003560590.1 D5DUS2	PCR	GH18	Modular		1	SOL
627	Yersinia pseudotuberculosis	Bacteria	3.2.1.52	CAH20363.1	PCR	GH20	Single		1	INS
628	Clostridium paraputrificum	Bacteria	3.2.1.52	BAC56177.1 Q84IZ5	PCR	GH3	Single		1	SOL
629	Streptomyces thermoviolaceus	Bacteria	3.2.1.52	BAA32403.1 O82840	PCR	GH3	Single		1	SOL
630	Vibrio furnissii	Bacteria	3.2.1.52	AAC44686.2 AAE36541.1 P96157	PCR	GH3	Single		1	SOL
631	Lactobacillus plantarum	Bacteria	3.2.1.-	CAD64901.1 NP786050.1 CCC79778.1 F9URD9	PCR	GH73	Single	[(1-25)SIGN][(26-230)UNK][(232-399)GH73][(400-785)UNK]	1	SOL
632	Lactococcus lactis	Bacteria	3.2.1.-	AAK05463.1 NP267521.1 Q9CFV0	PCR	GH73	Single		1	INS
633	Lactococcus lactis	Bacteria	3.2.1.-	AAK06005.1 NP268064.1 Q9CED5	PCR	GH73	Single		1	SOL
634	Capnocytophaga canimorsus	Bacteria	3.2.1.96	AEK22990.1	PCR	GH18	Single		1	SOL
635	Elizabethkingia meningoseptica	Bacteria	3.2.1.96	AAA24924.1 P36913.1 1EOKA 1EOMA	PCR	GH18	Single	[(1-39)SIGN][(40-329)GH18]	1	SOL
636	Elizabethkingia meningoseptica	Bacteria	3.2.1.96	AAA24922.1 P36911.1 2EBNA	PCR	GH18	Single	[(1-50)SIGN][(51-339)GH18]	1	SOL
637	Clostridium stercorarium	Bacteria	-	CAA39010.1	GS	CBM3	Single	SIGNGH9_3UNKCBM3_1UNKX2X2CBM3_2	9	SOL	crystalline forms of cellulose
638	Clostridium thermocellum	Bacteria	-	ABN51896.1	PCR	CBM13	Single	[(1-31)SIGN][(32-56)UNK][(57-352)GH43][(355-495)CBM13][(496-504)LNK][(505-571)DOC1]	1	SOL	xyloglucan
639	Ruminococcus flavefaciens	Bacteria	-	CAB93667.1	PCR	CBM22	Single	[(1-12)UNK][(13-235)GH11][(236-250)LNK][(251-415)CBM22][(416-435)LNK][(436-772)GH10][(773-807)LNK][(808-887)DOC1][(888-899)LNK][(900-1058)CBM22][(1059-1079)LNK][(1080-1298)CE4][(1299-1310)UNK]	1	SOL	decorated and undecorated 1,4-β-xylans and arabinogalactans
640	Paenibacillus barcinonensis	Bacteria	-	CAB38941.1	GS	CBM3	Single	SIGNGH9_3UNKCBM3_1UNKFN3FN3CBM3_2	9	SOL	crystalline forms of cellulose
641	Clostridium thermocellum	Bacteria	-	ABN51485.1	PCR	CBM35	Single	[(1-24)SIGN][(25-100)DOC1][(105-223)CBM35][(224-252)UNK][(253-820)PL11]	1	SOL	-
642	Ruminococcus flavefaciens	Bacteria	-	WP_009986801.1 (66%)	PCR	CBM35	Single	[(1-21)SIGN][(22-611)PL11][(612-763)X157][(764-787)LNK][(788-859)DOC1][(860-995)CBM35][(996-1006)UNK][(1007-1226)CE12]	1	SOL	-
643	Acidothermus cellulolyticus	Bacteria	-	AAA75477.1	GS	CBM2	Single	SIGNGH5_1LNKCBM2	9	INS	crystalline forms of cellulose
644	Clostridium thermocellum	Bacteria	-	ABN51814.1	PCR	CBM3	Single	[(1-26)SIGN][(27-471)GH9][(472-483)UNK][(484-637)CBM3][(638-643)UNK][(644-661)LNK][(662-736)DOC1]	1	SOL	crystalline forms of cellulose
645	Ruminococcus flavefaciens	Bacteria	-	WP_009982927.1	PCR	CBM13	Single	[(1-33)SIGN][(43-426)GH43][(427-534)UNK][(535-672)CBM13][(677-758)DOC1]	1	SOL	arabinoxylan
646	Mycobacterium tuberculosis	Bacteria	-	CAA98397.1	GS	CBM2	Single	SIGNCBM2	9	SOL	-
647	Clostridium thermocellum	Bacteria	-	ABN52146.1	PCR	CBM22	Single	[(1-26)SIGN][(27-184)CBM22][(185-545)GH10][(546-561)LNK][(562-727)CBM22][(728-800)DOC1][(801-1077)CE1]	1	SOL	decorated and undecorated 1,4-β-xylans. CBM22 also binds to 1,3-1,4-β-glucans
648	Ruminococcus flavefaciens	Bacteria	-		PCR	CBM3	Single	[(1-30)SIGN][(31-496)GH9][(497-508)UNK][(509-688)CBM3][(689-755)LNK][(756-829)DOC1]	1	SOL	crystalline forms of cellulose
649	Thermobifida fusca	Bacteria	-	AAA62211.1	GS	CBM2	Single	SIGNCBM2LNKGH6_4	9	SOL	crystalline forms of cellulose
650	Clostridium thermocellum	Bacteria	-	ABN53021.1	PCR	CBM50	Single	[(1-50)CBM50][(51-100)CBM50][(101-180)UNK][(181-503)GH18]	1	SOL	-
651	Ruminococcus flavefaciens	Bacteria	-	WP_024859523.1	PCR	CBM6	Single	[(1-22)SIGN][(23-29)UNK][(30-327)GH43][(328-462)CBM6][(463-487)LNK][(488-649)CBM22][(650-724)DOC1][(725-1003)CE1]	1	SOL	-
652	Cellvibrio japonicus	Bacteria	-	ACE85439.1	GS	CBM10	Single	CBM2-CBM10-GH10	9	SOL	decorated and undecorated 1,4-β-xylans
653	Clostridium thermocellum	Bacteria	-	ABN53350.1	PCR	CBM3	Single	[(1-32)SIGN][(33-42)UNK][(43-185)CBM3][(186-196)LNK][(197-585)GH5][(586-660)DOC1]	1	SOL	crystalline forms of cellulose
654	Ruminococcus flavefaciens	Bacteria	-		PCR	CBM35	Single	[(1-21)SIGN][(32-181)X70][(182-382)CE12][(387-535)CBM13][(536-574)LNK][(575-654)DOC1][(655-681)LNK][(682-817)CBM35][(829-1056)CE12]	1	SOL	-
655	Aspergillus nidulans	Eukaryota	-	ABF50873.1	GS	CBM1	Single		9	SOL	crystalline forms of cellulose
656	Clostridium thermocellum	Bacteria	-	ABN53398.1	PCR	CBM6	Single	[(1-24)SIGN][(25-307)GH43][(308-321)UNK][(322-463)CBM6][(464-533)DOC1]	1	SOL	-
657	Ruminococcus flavefaciens	Bacteria	-		PCR	CBM35	Single	[(1-20)SIGN][(21-32)UNK][(33-167)CBM35][(168-505)CE3][(506-533)LNK][(534-829)GH5][(830-855)LNK][(856-936)DOC1]	1	INS	-
658	Clostridium thermocellum	Bacteria	-	ABN53960.1	PCR	CBM3	Single	[(1-24)SIGN][(25-460)GH9][(461-474)UNK][(475-622)CBM3][(623-634)LNK][(635-707)DOC1]	1	SOL	crystalline forms of cellulose
659	Ruminococcus flavefaciens	Bacteria	-	WP_029534532.1	PCR	CBM35	Single	[(10-140)CBM35][(141->)GH26]	1	SOL	galactomannans
660	Clostridium thermocellum	Bacteria	-	ABN51814.1	PCR	CBM3	Single	GH9-CBM3-DOC1	9	SOL	crystalline forms of cellulose
661	Clostridium thermocellum	Bacteria	-	ABN54169.1	PCR	CBM6	Single	[(1-28)SIGN][(31-232)GH11][(233-245)LNK][(246-380)CBM6][(381-389)LNK][(390-455)DOC1][(478-683)CE4]	1	SOL	decorated and undecorated 1,4-β-xylans and arabinogalactans
662	Clostridium thermocellum	Bacteria	-	ABN53959.1	PCR	CBM3	Single	GH9-CBM3-CBM3-DOC1	9	SOL	crystalline forms of cellulose
663	Clostridium thermocellum	Bacteria	-	ABN53589.1	PCR	CBM50	Single	[(1-6)UNK][(7-71)X120][(72-121)CBM50][(122-423)UNK]	1	SOL	linear 1,3-β-glucans with occasional decorations of 1,6-β-glucose side-chains
664	Ruminococcus flavefaciens	Bacteria	-	236616	PCR	CBM3	Single		9	INS	crystalline forms of cellulose
665	Clostridium thermocellum	Bacteria	-	ABN54203.1	PCR	CBM50	Single	[(1-15)UNK][(16-61)CBM50][(62-72)UNK][(73-119)CBM50][(120-230)UNK]	1	SOL	-
666	Cellvibrio japonicus	Bacteria	-	CAA36844.1	PCR	CBM2	Single	SIGNCBM2LNKCBM10LNKGH45_a	9	INS	crystalline forms of cellulose
667	Clostridium thermocellum	Bacteria	-	ABN54201.1	PCR	CBM50	Single	[(1-26)SIGN][(31-76)CBM50][(81-126)CBM50][(128-174)CBM50][(175-211)LNK][(212-257)CBM50][(258-423)UNK]	1	SOL	-
668	Acidothermus cellulolyticus	Bacteria	-	ABK52388.1	GS	CBM3	Single	SIGNGH6_4LNKCBM3_2LNKFN3LNKGH12LNKCBM2	9	SOL	crystalline forms of cellulose
669	Clostridium thermocellum	Bacteria	-	ABN54273.1	PCR	CBM3	Single	[(1-28)SIGN][(29-178)COH1][(179-328)COH1][(329-363)LNK][(364-522)CBM3][(523-559)LNK][(560-704)COH1][(705-723)LNK][(724-866)COH1][(867-884)LNK][(885-1031)COH1][(1032-1049)LNK][(1050-1196)COH1][(1197-1214)LNK][(1215-1361)COH1][(1362-1374)LNK][(1375-1526)COH1][(1527-1544)LNK][(1545-1690)COH1][(1691-1790)X60][(1791-1853)DOC1]	1	SOL	crystalline forms of cellulose
670	Ruminococcus flavefaciens	Bacteria	-	WP_009983904.1	PCR	CBM63	Single	[(1-24)SIGN][(25-73)UNK][(74-197)EXPN][(200-296)CBM63]	1	SOL	-
671	Paenibacillus barcinonensis	Bacteria	-	CAD32945.1	GS	CBM3	Single	SIGNGH48FN3FN3CBM3_2	9	SOL	crystalline forms of cellulose
672	Clostridium thermocellum	Bacteria	-	ABN51312.1	PCR	CBM3	Single	[(1-43)SIGN][(44-53)UNK][(54-685)GH48][(686-784)LNK][(785-938)CBM3]	1	SOL	crystalline forms of cellulose
673	Ruminococcus flavefaciens	Bacteria	-	WP_009986801.1 (81%)	PCR	CBM13	Single	[(1-26)SIGN][(27-614)PL11][(615-649)LNK][(650-800)CBM13][(801-849)LNK][(850-931)DOC1]	1	SOL	-
674	Ampullaria crossean	Eukaryota	-	ABD24275.1	GS	CBM2	Single	SIGNCBM2_distLNKUNKGH9_5UNK	9	SOL	crystalline forms of cellulose
675	Clostridium thermocellum	Bacteria	-	ABN51779.1	PCR	CBM3	Single	[(1-27)SIGN][(28-470)GH9][(471-481)UNK][(482-638)CBM3][(639-662)LNK][(663-739)DOC1]	1	INS	crystalline forms of cellulose
676	Ruminococcus flavefaciens	Bacteria	-	EWM55310.1	PCR	CBM22	Single	[(1-19)SIGN][(22-185)CBM22][(187-261)DOC1][(273-539)CE1]	1	SOL	decorated and undecorated 1,4-β-xylans and arabinogalactans
677	Neisseria sicca	Bacteria	-	BAJ21448.1	GS	CBM2	Single	SIGNCE1LNKCBM2	9	SOL	-
678	Clostridium thermocellum	Bacteria	-	ABN52146.1	PCR	CBM22	Single	[(1-26)SIGN][(27-184)CBM22][(185-545)GH10][(546-561)LNK][(562-727)CBM22][(728-800)DOC1][(801-1077)CE1]	1	SOL	decorated and undecorated 1,4-β-xylans. CBM22 also binds to 1,3-1,4-β-glucans
679	Ruminococcus flavefaciens	Bacteria	-		PCR	CBM13	Single	[(1-39)SIGN][(40-256)GH11][(260-365)CBM13][(366-412)LNK][(413-667)CE1][(737-809)DOC1]	1	INS	-
680	Thermobifida fusca	Bacteria	-	AAC09379.1	GS	CBM2	Single	SIGNCBM2LNKGH5_2	9	SOL	crystalline forms of cellulose
681	Clostridium thermocellum	Bacteria	-	ABN53021.1	PCR	CBM50	Single	[(1-50)CBM50][(51-100)CBM50][(101-180)UNK][(181-503)GH18]	1	SOL	-
682	Ruminococcus flavefaciens	Bacteria	-	WP_024859523.1	PCR	CBM22	Single	[(1-22)SIGN][(23-29)UNK][(30-327)GH43][(328-462)CBM6][(463-487)LNK][(488-649)CBM22][(650-724)DOC1][(725-1003)CE1]	1	SOL	-
683	Aspergillus aculeatus	Eukaryota	-	BAA29031.1	GS	CBM1	Single	CBM1-GH74	9	SOL	crystalline forms of cellulose
684	Clostridium thermocellum	Bacteria	-	ABN53343.1	PCR	CBM42	Single	[(1-29)SIGN][(30-477)GH30][(478-614)CBM42][(615-621)LNK][(622-904)GH43][(905-913)LNK][(914-982)DOC1]	1	SOL	decorated and undecorated 1,4-β-xylans and arabinogalactans
685	Ruminococcus flavefaciens	Bacteria	-	WP_009988155.1	PCR	CBM13	Single	[(1-25)SIGN][(26-43)UNK][(44-438)GH43][(439-569)UNK][(570-718)CBM13][(719-856)CBM13][(857-900)LNK][(901-981)DOC1]	1	SOL	-
686	Thermotoga maritima	Bacteria	-	Q60037	GS	CBM9	Single	SP-CBM22-CBM22-GH10-CBM9-CBM9	9	SOL	decorated and undecorated 1,4-β-xylans
687	Clostridium thermocellum	Bacteria	-	ABN53397.1	PCR	CBM6	Single	[(1-38)SIGN][(39-757)X141][(758-765)UNK][(766-901)CBM6][(902-965)DOC1]	1	SOL	decorated and undecorated 1,4-β-xylans and arabinogalactans
688	Ruminococcus flavefaciens	Bacteria	-	CAB93667.1 (61%) (EWM53768.1 (60%), AAB26620.1 (60%))	PCR	CBM22	Single	[(1-25)SIGN][(30-255)GH11][(256-287)LNK][(288-444)CBM22][(445-493)LNK][(494-825)GH10][(826-916)LNK][(917-996)DOC1][(997-1027)LNK][(1028-1255)GH11][(1256-1283)LNK][(1284-1513)CE4]	1	INS	-
689	Clostridium thermocellum	Bacteria	-	ABN51281.1	PCR	CBM3	Single	GH9-CBM3-CBM3	9	SOL	crystalline forms of cellulose
690	Clostridium thermocellum	Bacteria	-	ABN53959.1	PCR	CBM3	Single	[(1-37)SIGN][(38-550)GH9][(551-561)UNK][(562-719)CBM3][(720-736)LNK][(737-891)CBM3][(894-961)DOC1]	1	SOL	crystalline forms of cellulose
691	Ruminococcus flavefaciens	Bacteria	-		PCR	CBM22	Single	[(0-0)CBM22]	1	INS	-
692	Clostridium thermocellum	Bacteria	-	ABN51860.1	PCR	CBM3	Single	GH9-CBM3-DOC1	9	INS	crystalline forms of cellulose
693	Clostridium thermocellum	Bacteria	-	ABN54148.1	PCR	CBM35	Single	[(1-42)SIGN][(43-347)PL1][(348-424)DOC1][(425-554)CBM35]	1	SOL	-
694	Clostridium thermocellum	Bacteria	-	ABN53959.1	PCR	CBM3	Single	GH9-CBM3-CBM3-DOC1	9	SOL	crystalline forms of cellulose
695	Clostridium thermocellum	Bacteria	-	ABN54290.1	PCR	CBM16	Single	[(1-29)UNK][(30-182)CBM16][(183-212)UNK][(213-235)TM][(236-272)UNK][(273-293)TM][(294-404)UNK][(405-968)GT39]	1	SOL	-
696	Cellulomonas fimi	Bacteria	-	CAA54145.1	PCR	CBM2	Single	SIGNGH11LNKCBM2LNKCE4LNKCBM2	9	SOL	1,4-β-xylans
697	Clostridium thermocellum	Bacteria	-	ABN54203.1	PCR	CBM50	Single	[(1-15)UNK][(16-61)CBM50][(62-72)UNK][(73-119)CBM50][(120-230)UNK]	1	SOL	-
698	Cellvibrio japonicus	Bacteria	-	CAA43597.1	PCR	CBM2	Single	SIGN_expCBM2LNKCBM10LNKGH5_53	9	INS	crystalline forms of cellulose
699	Caldanaerobius polysaccharolyticus	Bacteria	-	AAD09354.1 Q9ZA17	GS	CBM16	Single		1	SOL	glucose-, mannose-, and glucose/mannose-configured substrates
700	Clostridium cellulovorans	Bacteria	-	AAB40891.1 P94622	GS	CBM17	Single		1	SOL	non-crystalline cellulose and soluble 1,4-β-glucans
701	Homo sapiens	Eukaryota	-	BAB14811.1 AAH43388.1 BAG53215.1 CAC69382.1 CAE91982.1 NP_078883.1 Q86XI6 Q9H812	GS	CBM21	Single		1	SOL	1,4-α-glucans
702	Bacillus halodurans	Bacteria	-	BAB04132.1 NP_241279.1 Q9KFR4	GS	CBM26	Single		1	SOL	α-glucooligosaccharides, particularlythose containing α-1,6 linkages
703	Clostridium josui	Bacteria	-	BAA12826.1 BAA12826.2 Q59290	GS	CBM28	Single		1	SOL	cellooligosaccharide ligands
704	Piromyces equi	Eukaryota	-	AAK20910.1 Q9C171	PCR	CBM29	Single		1	INS	mannan/glucomannan
705	Alcaligenes sp.	Bacteria	-	BAB88993.1 Q8RS40	PCR	CBM31	Single		1	INS	-
706	Thermotoga maritima	Bacteria	-	AAD36907.1 AAM56795.1 ABJ38302.1 ABJ38322.1 ACW20067.1 ACW20078.1 AGL50777.1 AHD18265.1 AKE29594.1 CAA04522.1 CAH68696.1 CAT81460.1 NP_229641.1 G4FGN0 O33840	GS	CBM41	Single		1	SOL	1,4-α-glucans
707	Streptococcus mitis	Bacteria	-	BAE72438.1 Q2PHL4	GS	CBM47	Single		1	SOL	fucose containing oligosaccharides
708	Clostridium perfringens	Bacteria	-	AAR84225.1 Q6RUF5	GS	CBM51	Single		1	SOL	galactose residues in oligosaccharides
709	Xenopus laevis	Eukaryota	-	AAH72149.1 AAH42341.1 NP_001085212.1 Q6INX3	PCR	CBM57	Single		1	INS	-
710	uncultured bacterium	Bacteria	-	AHA42547.2 AIN50155.1	PCR	CBM81	Single		1	INS	crystalline forms of cellulose
711	Thermotoga maritima	Bacteria	-	AAD36276	PCR	CBM61	Single	N/A	9	SOL	1,4-β-galactans
712	Thermotoga maritima	Bacteria	-	AAD36302	PCR	CBM27	Single	N/A	9	SOL	1,4-β-mannans
713	Clostridium thermocellum	Bacteria	-	ABN51859.1	PCR	CBM30	Single	[(1-25)SIGN][(26-214)CBM30][(215-312)X229][(313-760)GH9][(761-769)LNK][(770-1285)GH44][(1286-1349)DOC1][(1350-1456)X3][(1557-1601)CBM44]	9	SOL	1,3-1,4-β-glucans and soluble undecorated (cellulose) and decorated (xyloglucan) 1,4-β-glucans
714	Clostridium thermocellum	Bacteria	-	ABN52146.1	PCR	CBM22	Single	[(1-26)SIGN][(27-184)CBM22][(185-545)GH10][(546-561)LNK][(562-727)CBM22][(728-800)DOC1][(801-1077)CE1]	9	SOL	decorated and undecorated 1,4-β-xylans. CBM22 also binds to 1,3-1,4-β-glucans
715	Clostridium thermocellum	Bacteria	-	ABN52701.1	PCR	CBM11	Single	[(1-21)SIGN][(22-305)GH26][(306-324)LNK][(325-630)GH5][(631-654)LNK][(655-825)CBM11][(830-900)DOC1]	9	SOL	1,3-1,4-β-glucans and 1,4-β-glucans, such as carboxymethylcellulose (CMC)
716	Clostridium thermocellum	Bacteria	-	ABN53395.1	PCR	CBM62	Single	[(1-36)SIGN][(37-379)GH5][(380-516)CBM6][(517-652)CBM13][(653-739)FN3][(741-881)CBM62][(886-948)DOC1]	9	SOL	xyloglucan and galactomannan; it specifically recognizes the galactose side-chains of these polysaccharides
717	Clostridium thermocellum	Bacteria	-	ABN54169.1	PCR	CBM6	Single	[(1-28)SIGN][(31-232)GH11][(233-245)LNK][(246-380)CBM6][(381-389)LNK][(390-455)DOC1][(478-683)CE4]	9	SOL	decorated and undecorated 1,4-β-xylans and arabinogalactans
718	Thermotoga maritima	Bacteria	-	CAA86406	PCR	CBM9	Modular	CBM9-CBM9	1	SOL	the reducing ends of 1,3-1,4-β-glucans, 1,4-β-glucans, including xyloglucan, and 1,4-β-xylans CBM9-2 binds specifically to the reducing ends of 1,3-1,4-β-glucans, 1,4-β-glucans, including xyloglucan, and 1,4-β-xylans
719	Bacteroides fragilis	Bacteria	3.2.1.18	AAA22912.1 BAA05853.1 P31206 P31206.2 BAD48476.1 BAC56895.2 BAC56895.1	PCR	GH33	Single	[(1-22)SIGN][(23-176)UNK][(177-544)GH33]	9	SOL
720	Thermobifida fusca	Bacteria	-	AAA62211.1 AAF75786.1 AAZ54658.1 ABH87632.1	GS	CBM2	Single	SIGNCBM2LNKGH6_4	1	SOL	crystalline forms of cellulose
721	Thermobifida fusca	Bacteria	-	AAD39947.1 AAZ55992.1 ACH05304.1	GS	CBM2	Single	SIGNCBM2X1UNKX207GH48	1	SOL	crystalline forms of cellulose
722	Spirochaeta thermophila	Bacteria	-	ADN02703.1	GS	CBM64	Single	N/A	1	SOL	crystalline forms of cellulose
723	Cellulomonas fimi	Bacteria	-	CAA40993	PCR	CBM4	Single	N/A	9	SOL	1,3-β-glucans
724	Bacillus halodurans	Bacteria	-	BAB03955	PCR	CBM6	Single	N/A	9	SOL	1,3-β-glucans
725	Clostridium thermocellum	Bacteria	-	ABN51673	GS	CBM3	Single	N/A	1	SOL	crystalline forms of cellulose
726	Spirochaeta thermophila	Bacteria	-	ADN02703.1	GS	CBM64	Single	N/A	1	SOL	decorated and undecorated 1,4-β-xylans
727	Cellulomonas fimi	Bacteria	-	CAA54145	GS	CBM2	Single	SP_GH11_Cbm2b-1_CE4_Cbm2b-2	1	SOL	1,4-β-xylans
728	Cellulomonas fimi	Bacteria	-	CAA54145	PCR	CBM2	Single	SP_GH11_Cbm2b-1_CE4_Cbm2b-2	1	SOL	1,4-β-xylans
729	Cellulomonas fimi	Bacteria	-	CAA54145	GS	CBM2	Single	SP_GH11_Cbm2b-1_CE4_Cbm2b-2	9	SOL	1,4-β-xylans
730	Cellulomonas fimi	Bacteria	-	CAA54145	PCR	CBM2	Single	SP_GH11_Cbm2b-1_CE4_Cbm2b-2	9	SOL	1,4-β-xylans
731	Ruminococcus flavefaciens	Bacteria	-	WP_009984699.1	PCR	CBM75	Single	[(1-29)SIGN][(30-61)UNK][(62-393)GH43_D][(394-684)UNK][(685-748)DOC1]	1	SOL	xyloglucan
732	Ruminococcus flavefaciens	Bacteria	-	WP_009985075.1	PCR	CBM76	Single	[(1-19)SIGN][(20-30)UNK][(31-530)GH44][(531-702)UNK][(703-726)LNK][(727-800)DOC1]	1	SOL	different 1,4-β-glucans
733	Bacillus circulans	Bacteria	-	AAC60453.1 BAA04469.1	GS	CBM56	Single	N/A	1	SOL	1,3-β-glucans such as laminarin and curdlan
734	Bacillus subtilis	Bacteria	-	CAB14645.1 AIY94027.1 AQR82724.1 AQR86939.1 CAA29137.1 CAA63465.1 CAA68542.1 NP_390581.1	PCR	CBM66	Single	N/A	1	SOL	fructans
735	Bacillus subtilis	Bacteria	3.2.1.65	AKE24454.1	GS	GH32	Modular	N/A	1	SOL
736	Bacillus subtilis	Bacteria	3.2.1.65	KIN52494.1 KZD88606.1 KZD91942.1	GS	GH32	Single		1	SOL
737	Bacteroides thetaiotaomicron	Bacteria	-	AAO76103.1 NP_809909.1	GS	CBM57	Single		1	SOL	xylans and arabinoxylans
738	Streptomyces sp.	Bacteria	3.2.1.78	WP_030268297.1	PCR	GH134	Single		1	SOL
739	Streptomyces sp.	Bacteria	3.2.1.78	WP_030268297.1	PCR	GH134	Single		1	SOL
740	Bacillus subtilis	Bacteria	-	AAB84448.1 ADB82797.1 AIY93176.1 AQR81856.1 AQR86070.1 CAB13755.1	GS	CBM63	Single	N/A	1	SOL	crystalline forms of cellulose. The protein is a bacterial expansin that promotes root colonization
741	Clostridium perfringens	Bacteria	-	BAB80940.1 NP_562150.1 Q8XL08 2CBI_A 2CBI_B 2CBJ_A 2CBJ_B 2XPK_A 2XPK_B	PCR	CBM32	Single	[(1-30)SIGN][(31-179)UNK][(180-465)GH84][(466-624)UNK][(625-767)CBM32][(768-909)X82][(910-1001)FN3]	1	SOL	N-acetyl-β-D-hexosaminides
742	Streptococcus mutans	Bacteria	-	AAA26889.1 Q03174	GS	CBM66	Single	[(1-34)SIGN][(35-149)UNK][(150-325)CBM66][(330-452)UNK][(453-754)GH32][(755-930)X101][(931-1011)UNK][(1012-1174)CBM66][(1175-1191)LNK][(1192-1391)UNK][(1392-1423)SORT]	1	SOL	2,6-β-linked fructan polymer levan. The enzyme could also hydrolyze inulin [2,1-β-linked fructan], sucrose, and raffinose.
743	Clostridium perfringens	Bacteria	-	AAA23259.1 P26831.2	PCR	CBM32	Single	(1-30)SIGN][(31-184)UNK][(185-485)GH84][(486-659)UNK][(660-800)CBM32][(801-950)CBM32][(951-1042)UNK]	1	SOL	hyaluronic acid
744	Zobellia galactanivorans	Bacteria	-	CAZ95239.1	PCR	CBM32	Single	[(1-35)SIGN][(43-193)CBM32][(194-198)UNK][(199-446)PL7_3]	1	SOL	alginates
745	Clostridium cellulolyticum	Bacteria	-	ACL74812.1	PCR	CBM44	Single	N/A	1	SOL	CMC, β-glucan and xyloglucan with similar efficiencies
746	Geobacillus stearothermophilus	Bacteria	-	AAK15003.1 Q9AIV2	PCR	CBM34	Single	[(1-118)CBM34][(119-588)GH13_20]	1	SOL	β-CD, starch and pullulan
747	Bacillus sp.	Bacteria	-	AAA22308.1	GS	CBM20	Single	[(1-27)SIGN][(28-522)GH13_2][(523-609)X58][(610-713)CBM20]	1	SOL	cyclodextrins
748	Caldicellulosiruptor bescii	Bacteria	-	CAB01405.2 ACM59720.1 CAB01405.1 CAB01405.2	PCR	CBM28	Single	N/A	1	SOL	CMC, lichenan and avicel
749	Bacteroides thetaiotaomicron	Bacteria	3.2.1.31	AAO76103.1 NP_809909.1	PCR	GH137	Single	N/A	1	SOL
750	Bacteroides thetaiotaomicron	Bacteria	3.2.1.185	AAO76127.1	PCR	GH142	Single	N/A	1	SOL
751	Bacteroides thetaiotaomicron	Bacteria	3.2.1.185	AAO76127.1	PCR	GH143	Single	N/A	1	SOL
752	Bacteroides thetaiotaomicron	Bacteria	-	AAO76120.1 NP_809926.1	PCR	CBM67	Single	N/A	1	SOL	the chain C of rhamnogalacturonan II (RGII) and α-L-Rha-4NP
753	Bacillus subtilis	Bacteria	3.2.1.99	CAA99586.1 AAV87172.1 AIY94210.1 AQR82908.1 AQR87123.1 CAB14841.1 CAB14841.2 NP_390759.1 P94522	GS	GH43	Single	N/A	1	SOL
754	Ruminococcus champanellensis	Bacteria	3.2.1.8	CBL17903.1	PCR	GH30	Single	N/A	1	SOL
755	Ruminococcus champanellensis	Bacteria	-	CBL17903.1	PCR	CBM22	Single	N/A	1	SOL	xylans
756	Ruminococcus champanellensis	Bacteria	3.2.1.8	CBL17903.1	PCR	GH30	Modular	N/A	1	SOL
757	Clostridium perfringens	Bacteria	-	BAB80940.1 NP_562150.1 Q8XL08 2CBI_A 2CBI_B 2CBJ_A 2CBJ_B 2XPK_A 2XPK_B	PCR	CBM32	Single	[(1-30)SIGN][(31-179)UNK][(180-465)GH84][(466-624)UNK][(625-767)CBM32][(768-909)X82][(910-1001)FN3]	9	SOL	N-acetyl-β-D-hexosaminides
758	Streptococcus mutans	Bacteria	-	AAA26889.1 Q03174	GS	CBM66	Single	[(1-34)SIGN][(35-149)UNK][(150-325)CBM66][(330-452)UNK][(453-754)GH32][(755-930)X101][(931-1011)UNK][(1012-1174)CBM66][(1175-1191)LNK][(1192-1391)UNK][(1392-1423)SORT]	9	SOL	2,6-β-linked fructan polymer levan. The enzyme could also hydrolyze inulin [2,1-β-linked fructan], sucrose, and raffinose.
759	Zobellia galactanivorans	Bacteria	-	CAZ95239.1	PCR	CBM32	Single	[(1-35)SIGN][(43-193)CBM32][(194-198)UNK][(199-446)PL7_3]	9	SOL	alginates
760	Escherichia coli	Bacteria	-	AAA23872.1 AAA58230.1 AAC76457.1 NP_417890.1 CAP11381.1 ABX94236.1 P07762.1 1M7X_A CAV00219.1 3O7Y_A 3O7Y_C 3O7Y_D 3O7Y_B 3O7Z_A 3O7Z_C 3O7Z_D 3O7Z_B	PCR	CBM48	Single	[(1-111)X104][(112-128)UNK][(129-226)CBM48][(227-728)GH13_9]	9	SOL	glycogen
761	Clostridium cellulolyticum	Bacteria	-	ACL74812.1	PCR	CBM44	Single	N/A	9	SOL	CMC, β-glucan and xyloglucan with similar efficiencies
762	Geobacillus stearothermophilus	Bacteria	-	AAK15003.1 Q9AIV2	PCR	CBM34	Single	[(1-118)CBM34][(119-588)GH13_20]	9	SOL	β-CD, starch and pullulan
763	Nostoc punctiforme	Bacteria	-	BAG85336.1 B6ZIU9	PCR	CBM48	Single	[(1-105)CBM48][(108-591)GH13_10][(592-615)UNK]	9	SOL	maltohexaose and soluble starch
764	Bacillus sp.	Bacteria	-	AAA22308.1	GS	CBM20	Single	[(1-27)SIGN][(28-522)GH13_2][(523-609)X58][(610-713)CBM20]	9	SOL	cyclodextrins
765	Caldicellulosiruptor bescii	Bacteria	-	CAB01405.2 ACM59720.1 CAB01405.1 CAB01405.2	PCR	CBM28	Single	N/A	9	SOL	CMC, lichenan and avicel
766	Bacteroides thetaiotaomicron	Bacteria	-	AAO76103.1 NP_809909.1	PCR	CBM57	Single	N/A	9	SOL	xylans and arabinoxylans
767	Ruminococcus champanellensis	Bacteria	-	CBL17903.1	PCR	CBM22	Single	N/A	9	SOL	xylans
768	Ruminococcus flavefaciens	Bacteria	3.2.1.4	EWM54485.1	PCR	GH9	Modular	[(1-22)SIGN][(23-46)UNK][(47-204)CBM4][(205-312)UNK][(313-812)GH9][(813-865)LNK][(866-896)TM]	1	SOL
769	Clostridium perfringens	Bacteria	-	AAA23259.1 P26831.2	PCR	CBM32	Single	(1-30)SIGN][(31-184)UNK][(185-485)GH84][(486-659)UNK][(660-800)CBM32][(801-950)CBM32][(951-1042)UNK]	9	SOL	hyaluronic acid
770	Bacteroides thetaiotaomicron	Bacteria	3.2.1.40	AAO76120.1 NP_809926.1	PCR	GH78	Modular	N/A	1	SOL
771	Escherichia coli	Bacteria	-	CAA42498.1 AAA16112.1 AAB40159.1 AAC73506.1 NP_414937.1 P21517.4 CAY02912.1 CAZ78690.1 AAC73506.2	PCR	CBM34	Single	[(1-131)CBM34][(132-605)GH13_21]	9	SOL	maltodextrins, ranging from maltotriose to maltoheptaose
772	Bacteroides thetaiotaomicron	Bacteria	-	AAO76120.1 NP_809926.1	PCR	CBM67	Single	N/A	9	SOL	the chain C of rhamnogalacturonan II (RGII) and α-L-Rha-4NP
773	Rhizobium sp.	Bacteria	-	BAA11187.1 AAE13729.1 AAE13737.1 AAE15469.1 AAE15477.1 Q53238	GS	CBM48	Single	[(1-114)CBM48][(115-596)GH13_10	9	SOL	maltohexaose and soluble starch
774	Rhizobium sp.	Bacteria	-	BAA11187.1 AAE13729.1 AAE13737.1 AAE15469.1 AAE15477.1 Q53238	GS	CBM48	Single	[(1-114)CBM48][(115-596)GH13_10	1	SOL	maltohexaose and soluble starch
775	Streptococcus pneumoniae	Bacteria	3.2.1.18	AAK75766.1 NP_346126.1 2VW0_A 2VW1_A 2VW2_A 2JKB_A 4FOQ_A 4FOV_A 4FOW_A 4FOY_A 4FP2_A 4FP3_A 4FPC_A 4FPE_A 4FPF_A 4FPG_A 4FPH_A 4FPJ_A 4FPK_A 4FPL_A 4FPO_B 4FPY_A 4FQ4_A	PCR	GH33	Single	[(1-29)SIGN][(30-230)CBM40][(231-359)GH33a][(360-455)UNK][(456-697)GH33b]	1	SOL
776	Clostridium perfringens	Bacteria	3.2.1.35	AAA23259.1 P26831.2	PCR	GH84	Single	(1-30)SIGN][(31-184)UNK][(185-485)GH84][(486-659)UNK][(660-800)CBM32][(801-950)CBM32][(951-1042)UNK]	1	SOL
777	Bacillus licheniformis	Bacteria	-	CAF05574.1	GS	CBM3	Single	SIGNGH5_2LNKCBM3_2	9	SOL	crystalline forms of cellulose
778	Clostridium thermocellum	Bacteria	-	CAA93151.2	GS	CBM3	Single	[(1-34)SIGN][(35-86)UNK][(87-154)LNK][(155-307)CBM3]	1	SOL	crystalline forms of cellulose
779	Ruminococcus flavefaciens	Bacteria	-	WP_009984668.1	PCR	CBM62	Single	[(1-30)SIGN][(31-504)GH30][(508-652)CBM62][(653-796)CBM62][(797-860)DOC1]	1	SOL	-
780	Acetivibrio cellulolyticus	Bacteria	-	AAF06064.1	GS	CBM3	Single		9	SOL	crystalline forms of cellulose
781	Clostridium thermocellum	Bacteria	-	ABN51300.1	PCR	CBM3	Single	[(1-53)UNK][(54-75)TM][(76-260)X184][(261-334)LNK][(335-486)CBM3]	1	INS	crystalline forms of cellulose
782	Ruminococcus flavefaciens	Bacteria	-		PCR	CBM3	Single	[(1-29)SIGN][(30-50)UNK][(51-585)GH9][(586-596)UNK][(597-771)CBM3][(772-809)LNK][(810-883)DOC1]	1	SOL	crystalline forms of cellulose
783	Butyrivibrio fibrisolvens	Bacteria	-	CAA35574.1	GS	CBM2	Single	SIGNGH5_4LNKCBM2	9	SOL	crystalline forms of cellulose
784	Clostridium thermocellum	Bacteria	-	ABN51671.1	PCR	CBM3	Single	[(1-35)SIGN][(38-539)GH9][(540-700)CBM3][(701-702)UNK][(703-720)LNK][(721-789)DOC1]	1	SOL	crystalline forms of cellulose
785	Ruminococcus flavefaciens	Bacteria	-		PCR	CBM3	Single	[(1-30)SIGN][(32-475)GH9][(476-487)UNK][(488-660)CBM3][(661-738)LNK][(739-812)DOC1]	1	SOL	crystalline forms of cellulose
786	Neisseria sicca	Bacteria	-	BAJ21449.1	GS	CBM2	Single	SIGNPROP_expCBM2LNKGH6_2	9	SOL	crystalline forms of cellulose
787	Clostridium thermocellum	Bacteria	-	ABN52056.1	PCR	CBM32	Single	[(1-25)SIGN][(26-331)GH5][(332-341)UNK][(342-474)CBM32][(475-481)UNK][(482-558)DOC1]	1	SOL	mannans. CBM32 binds the nonreducing ends of mannooligosaccharides, although the protein module exhibits measurable affinity for the termini of 1,3-, 1,4- and 1,6-β-linked glucooligosaccharides and polysaccharides
788	Ruminococcus flavefaciens	Bacteria	-	WP_009987989.1	PCR	CBM22	Single	[(1-38)SIGN][(39-333)GH30][(334-425)X92][(426-446)LNK][(447-590)CBM22][(591-596)UNK][(597-660)DOC1][(661-689)LNK][(690-1039)UNK]	1	SOL	decorated and undecorated 1,4-β-xylans and arabinogalactans
789	Thermobifida fusca	Bacteria	-	AAC06388.1	GS	CBM2	Single	SIGNGH6_2LNKCBM2	9	SOL	crystalline forms of cellulose
790	Clostridium thermocellum	Bacteria	-	ABN52701.1	PCR	CBM11	Single	[(1-21)SIGN][(22-305)GH26][(306-324)LNK][(325-630)GH5][(631-654)LNK][(655-825)CBM11][(830-900)DOC1]	1	SOL	1,3-1,4-β-glucans and 1,4-β-glucans, such as carboxymethylcellulose (CMC)
791	Ruminococcus flavefaciens	Bacteria	-	WP_009987618.1	PCR	CBM22	Single	[(1-33)UNK][(34-188)CBM22][(189-552)GH10][(553-568)UNK][(569-735)CBM22][(736-810)DOC1][(811-825)UNK][(826-1157)GH43][(1158-1172)UNK][(1173-1286)CBM6]	1	SOL	both decorated and undecorated 1,4-β-xylans and arabinogalactans
792	Phanerochaete chrysosporium	Eukaryota	-	AAB32942.1	GS	CBM1	Single		9	SOL	crystalline forms of cellulose
793	Clostridium thermocellum	Bacteria	-	ABN53342.1	PCR	CBM42	Single	[(1-19)SIGN][(20-166)CBM42][(167-492)GH43][(493-505)LNK][(506-580)DOC1]	1	SOL	decorated and undecorated 1,4-β-xylans and arabinogalactans
794	Ruminococcus flavefaciens	Bacteria	-		PCR	CBM13	Single	[(1-25)SIGN][(26-43)UNK][(44-438)GH43][(439-569)UNK][(570-718)CBM13][(719-856)CBM13][(857-900)LNK][(901-981)DOC1]	1	INS	-
795	Solanum lycopersicum	Eukaryota	-	AAD08699.1	GS	CBM49	Single		9	INS	crystalline forms of cellulose
796	Clostridium thermocellum	Bacteria	-	ABN53396.1	PCR	CBM6	Single	[(1-28)SIGN][(29-288)CE1][(289-295)LNK][(296-426)CBM6][(432-501)DOC1]	1	SOL	decorated and undecorated 1,4-β-xylans and arabinogalactans
797	Ruminococcus flavefaciens	Bacteria	-	WP_009986443.1	PCR	CBM3	Single	[(1-29)SIGN][(30-38)UNK][(39-558)GH9][(559-724)CBM3][(725-784)UNK]	1	SOL	crystalline forms of cellulose
798	Clostridium thermocellum	Bacteria	-	ABN51281.1	PCR	CBM3	Single	GH9-CBM3-CBM3	9	SOL	crystalline forms of cellulose
799	Clostridium thermocellum	Bacteria	-	ABN53959.1	PCR	CBM3	Single	[(1-37)SIGN][(38-550)GH9][(551-561)UNK][(562-719)CBM3][(720-736)LNK][(737-891)CBM3][(894-961)DOC1]	1	SOL	crystalline forms of cellulose
800	Ruminococcus flavefaciens	Bacteria	-	WP_009986801.1 (77%)	PCR	CBM13	Single	[(<-436)PL11][(437-466)LNK][(467-617)CBM13][(618-648)LNK][(649-730)DOC1]	1	SOL	pectins
801	Clostridium thermocellum	Bacteria	-	ABN51980.1	PCR	CBM3	Single	GH9-CBM3-DOC1	9	SOL	crystalline forms of cellulose
802	Clostridium thermocellum	Bacteria	-	ABN54010.1	PCR	CBM35	Single	[(1-24)SIGN][(25-165)CBM35][(166-509)GH26][(510-520)LNK][(521-591)DOC1]	1	INS	mannans
803	Clostridium thermocellum	Bacteria	-	ABN53960.1	PCR	CBM3	Single	GH9-CBM3-DOC1	9	SOL	crystalline forms of cellulose
804	Clostridium thermocellum	Bacteria	-	ABN53351.1	PCR	CBM16	Single	[(1-25)SIGN][(28-180)CBM16][(181-192)UNK][(193-219)LNK][(220-237)TM][(238-254)UNK]	1	SOL	-
805	Cellulomonas fimi	Bacteria	-	AAB00822.1	PCR	CBM2	Single	SIGNPROPGH48FN3FN3FN3CBM2	9	SOL	crystalline forms of cellulose
806	Clostridium thermocellum	Bacteria	-	ABN54202.1	PCR	CBM50	Single	[(1-15)UNK][(16-61)CBM50][(62-74)UNK][(75-120)CBM50][(121-132)UNK][(133-178)CBM50][(179-289)UNK]	1	SOL	linear 1,3-β-glucans with occasional decorations of 1,6-β-glucose side-chains
807	Cellvibrio japonicus	Bacteria	-	ACE85320.1	PCR	CBM2	Single	SIGNCBM2LNKCBM35LNKGH62_2	9	INS	-
808	Bacteroides cellulosolvens	Bacteria	-	AAG01230.2	GS	CBM3	Single	SIGNCOH1LNKCOH1LNKCOH1LNKCOH1LNKCOH1LNKCBM3_2LNKCOH1COH1LNKCOH1LNKCOH1LNKCOH1LNKCOH1DOC1	9	SOL	crystalline forms of cellulose
809	Clostridium thermocellum	Bacteria	-	ABN51284.1	PCR	CBM3	Single	[(1-38)SIGN][(39-497)GH9][(498-657)CBM3][(658-662)UNK][(663-674)LNK][(675-742)DOC1]	1	SOL	crystalline forms of cellulose
810	Ruminococcus flavefaciens	Bacteria	-		PCR	CBM62	Single	[(1-30)SIGN][(31-504)GH30][(508-652)CBM62][(653-796)CBM62][(797-860)DOC1]	1	INS	-
811	Clostridium clariflavum	Bacteria	-	AEV69809.1	GS	CBM3	Single		9	SOL	crystalline forms of cellulose
812	Clostridium thermocellum	Bacteria	-	ABN51651.1	PCR	CBM3	Single	[(1-27)SIGN][(28-36)UNK][(37-201)CBM4][(202-209)UNK][(210-304)X229][(305-814)GH9][(819-912)X1][(914-1000)X1][(1004-1146)CBM3][(1147-1157)LNK][(1158-1224)DOC1]	1	SOL	amorphous and crystalline cellulose
813	Ruminococcus flavefaciens	Bacteria	-	WP_009985868.1	PCR	CBM35	Single	[(1-26)SIGN][(27-159)CBM35][(160-521)GH26][(522-558)LNK][(559-632)DOC1]	1	SOL	-
814	Cellulosimicrobium sp.	Bacteria	-	ACY75514.1	GS	CBM2	Single	SIGNGH10LNKFN3LNKCBM2	9	INS	decorated and undecorated 1,4-β-xylans
815	Clostridium thermocellum	Bacteria	-	ABN52030.1	PCR	CBM34	Single	[(1-112)CBM34][(113-575)GH13]	1	INS	-
816	Ruminococcus flavefaciens	Bacteria	-	WP_009986960.1	GS	CBM22	Single	[(1-35)SIGN][(36-340)GH30][(341-431)X92][(432-452)LNK][(453-604)CBM22][(605-690)LNK][(691-765)DOC1]	1	SOL	decorated and undecorated 1,4-β-xylans and arabinogalactans
817	Pyrococcus furiosus	Archaea	-	AAL81357.1	GS	CBM2	Single	SIGNUNKCBM5UNKGH18LNKCBM2LNKGH18_7	9	SOL	crystalline forms of chitin
818	Clostridium thermocellum	Bacteria	-	ABN52505.1	PCR	CBM42	Single	[(1-51)UNK][(52-73)TM][(74-254)X184][(255-342)LNK][(343-481)CBM42]	1	SOL	xylan, xyloglucan and galactomannan
819	Ruminococcus flavefaciens	Bacteria	-	WP_009986452.1	PCR	CBM35	Single	[(1-32)SIGN][(34-165)CBM35][(166-509)GH26][(510-702)UNK][(703-777)DOC1]	1	SOL	galactomannans
820	Thermobifida fusca	Bacteria	-	AAD39947.1	GS	CBM2	Single	SIGNCBM2X1UNKX207GH48	9	SOL	crystalline forms of cellulose
821	Ruminococcus flavefaciens	Bacteria	-	WP_009987618.1	PCR	CBM22	Single	[(1-33)UNK][(34-188)CBM22][(189-552)GH10][(553-568)UNK][(569-735)CBM22][(736-810)DOC1][(811-825)UNK][(826-1157)GH43][(1158-1172)UNK][(1173-1286)CBM6]	1	SOL	both decorated and undecorated 1,4-β-xylans and arabinogalactans
822	Agaricus bisporus	Eukaryota	-	AAA50607.1	GS	CBM1	Single	CBM1-GH6	9	SOL	crystalline forms of cellulose
823	Ruminococcus flavefaciens	Bacteria	-	WP_009983922.1	PCR	CBM4	Single	[(1-21)SIGN][(22-54)LNK][(55-311)GH16][(317-473)CBM4]	1	SOL	undecorated linear 1,3-β-glucans or decorated with 1,6-β-glucose side-chains
824	Nicotiana tabacum	Eukaryota	-	AAL30454.1	GS	CBM49	Single		9	SOL	crystalline forms of cellulose
825	Clostridium thermocellum	Bacteria	-	ABN53790.1	PCR	CBM22	Single	[(1-26)SIGN][(27-180)CBM22][(181-210)UNK][(211-568)GH10][(570-639)DOC1]	1	SOL	decorated and undecorated 1,4-β-xylans and arabinogalactans
826	Ruminococcus flavefaciens	Bacteria	-	WP_009986801.1 (100%)	PCR	CBM13	Single	[(1-7)UNK][(8-152)X70][(153-345)CE12][(346-375)UNK][(376-526)CBM13][(527-555)UNK][(556-635)DOC1][(636-655)UNK][(656-791)CBM35][(792-803)UNK][(804-1023)CE12]	1	SOL	-
827	Clostridium thermocellum	Bacteria	-	ABN51284.1	PCR	CBM3	Single	GH9-CBM3-DOC1	9	SOL	crystalline forms of cellulose
828	Clostridium thermocellum	Bacteria	-	ABN54008.1	PCR	CBM4	Single	[(1-26)SIGN][(30-84)SLH][(88-143)SLH][(149-206)SLH][(209-385)CBM54][(386-420)LNK][(421-680)GH16][(681-695)LNK][(696-855)CBM4][(856-870)UNK][(871-1022)CBM4][(1026-1179)CBM4][(1180-1321)CBM4]	1	SOL	linear 1,3-β-glucans with occasional decorations of 1,6-β-glucose side-chains
829	Ruminococcus flavefaciens	Bacteria	-		PCR	CBM35	Single	[(<-372)GH97][(373-388)UNK][(389-507)CBM35][(517-572)DOC1]	1	INS	-
830	Clostridium thermocellum	Bacteria	-	ABN52489.1	PCR	CBM3	Single	CBM3-CBM4	9	SOL	arabinogalactans and weakly to both decorated and undecorated 1,4-β-xylans
831	Clostridium thermocellum	Bacteria	-	ABN54291.1	PCR	CBM16	Single	[(1-23)SIGN][(28-179)CBM16][(180-226)LNK][(227-247)TM][(248-311)UNK]	1	INS	-
832	Clostridium thermocellum	Bacteria	-	ABN53625.1	PCR	CBM3	Single	CBM3	9	SOL	crystalline forms of cellulose
833	Clostridium thermocellum	Bacteria	-	ABN54202.1	PCR	CBM50	Single	[(1-15)UNK][(16-61)CBM50][(62-74)UNK][(75-120)CBM50][(121-132)UNK][(133-178)CBM50][(179-289)UNK]	1	SOL	linear 1,3-β-glucans with occasional decorations of 1,6-β-glucose side-chains
834	Cellulomonas fimi	Bacteria	-	AAA56791.1	PCR	CBM2	Single	SIGNGH10LNKCBM2	9	SOL	decorated and undecorated 1,4-β-xylans
835	Clostridium thermocellum	Bacteria	-	ABN54201.1	PCR	CBM50	Single	[(1-26)SIGN][(31-76)CBM50][(81-126)CBM50][(128-174)CBM50][(175-211)LNK][(212-257)CBM50][(258-423)UNK]	1	SOL	-
836	Cellvibrio japonicus	Bacteria	-	AAG29353.1	PCR	CBM2	Single	SIGNCBM2LNKCBM35LNKPL10_1	9	INS	-
837	Caldicellulosiruptor bescii	Bacteria	-	ACM60953.1	GS	CBM3	Single	JUNKSIGNGH9_3UNKCBM3_1LNKCBM3_2LNKCBM3_2LNKGH5_8	9	SOL	crystalline forms of cellulose
838	Clostridium thermocellum	Bacteria	-	ABN51281.1	PCR	CBM3	Single	[(1-55)SIGN][(56-76)UNK][(77-517)GH9][(518-530)UNK][(531-683)CBM3][(684-733)LNK][(734-887)CBM3]	1	SOL	crystalline forms of cellulose
839	Ruminococcus flavefaciens	Bacteria	-		PCR	CBM22	Single	[(1-32)SIGN][(33-260)CE3][(273-435)CBM22][(450-524)DOC1][(527-935)CE15]	1	INS	-
840	Clostridium acetobutylicum	Bacteria	-	AAK78886.1	GS	CBM3	Single		9	SOL	crystalline forms of cellulose
841	Clostridium thermocellum	Bacteria	-	ABN51651.1	PCR	CBM4	Single	[(1-27)SIGN][(28-36)UNK][(37-201)CBM4][(202-209)UNK][(210-304)X229][(305-814)GH9][(819-912)X1][(914-1000)X1][(1004-1146)CBM3][(1147-1157)LNK][(1158-1224)DOC1]	1	INS	amorphous and crystalline cellulose
842	Ruminococcus flavefaciens	Bacteria	-		PCR	CBM4	Single	[(1-24)SIGN][(25-45)UNK][(46-193)CBM4][(194-361)UNK][(362-924)GH9][(925-949)LNK][(950-1021)DOC1]	1	INS	-
843	Clostridium cellulovorans	Bacteria	-	AAA23233.1	GS	CBM2	Single	SIGNGH5_4LNKCBM2	9	SOL	crystalline forms of cellulose
844	Clostridium thermocellum	Bacteria	-	ABN51980.1	PCR	CBM3	Single	[(1-26)SIGN][(27-470)GH9][(471-483)UNK][(484-640)CBM3][(641-642)UNK][(643-660)LNK][(661-730)DOC1]	1	SOL	crystalline forms of cellulose
845	Ruminococcus flavefaciens	Bacteria	-	EWM54485.1	PCR	CBM4	Single	[(1-22)SIGN][(23-46)UNK][(47-204)CBM4][(205-312)UNK][(313-812)GH9][(813-865)LNK][(866-896)TM]	1	SOL	1,4-β-xylans
846	Streptomyces halstedii	Bacteria	-	AAC45430.1	GS	CBM2	Single	SIGNAA10LNKCBM2	9	INS	-
847	Clostridium thermocellum	Bacteria	-	ABN52503.1	PCR	CBM6	Single	[(1-30)SIGN][(31-316)GH43][(317-330)UNK][(331-465)CBM6][(466-479)LNK][(480-613)CBM6][(614-679)DOC1]	1	SOL	decorated and undecorated 1,4-β-xylans and arabinogalactans
848	Ruminococcus flavefaciens	Bacteria	-	WP_009986489.1	PCR	CBM48	Single	[(1-113)CBM48][(114-611)GH13]	1	SOL	-
849	Thermobifida fusca	Bacteria	-	AAA21480.1	GS	CBM2	Single	SIGNGH11LNKCBM2	9	SOL	decorated and undecorated 1,4-β-xylans
850	Clostridium thermocellum	Bacteria	-	ABN53341.1	PCR	CBM35	Single	[(1-11)UNK][(12-300)GH39][(301-415)UNK][(416-426)LNK][(427-560)CBM35][(561-574)LNK][(575-713)CBM35][(714-790)DOC1]	1	SOL	-
851	Ruminococcus flavefaciens	Bacteria	-		PCR	CBM6	Single	[(1-33)UNK][(34-188)CBM22][(189-552)GH10][(553-568)UNK][(569-735)CBM22][(736-810)DOC1][(811-825)UNK][(826-1157)GH43][(1158-1172)UNK][(1173-1286)CBM6]	1	SOL	-
852	Trichoderma reesei	Eukaryota	-	AAA34212	GS	CBM1	Single	GH7_LNKCMB1	9	SOL	crystalline forms of cellulose
853	Clostridium thermocellum	Bacteria	-	ABN53395.1	PCR	CBM13	Single	[(1-36)SIGN][(37-379)GH5][(380-516)CBM6][(517-652)CBM13][(653-739)FN3][(741-881)CBM62][(886-948)DOC1]	1	SOL	xyloglucan and galactomannan; it specifically recognizes the galactose side-chains of these polysaccharides
854	Ruminococcus flavefaciens	Bacteria	-		PCR	CBM4	Single	[(1-33)SIGN][(34-46)UNK][(47-194)CBM4][(195-359)UNK][(360-917)GH9][(918-964)LNK][(965-1045)DOC1]	1	INS	-
855	Clavibacter michiganensis	Bacteria	-	CAA44467.2	GS	CBM63	Single		9	SOL	crystalline forms of cellulose
856	Clostridium thermocellum	Bacteria	-	ABN53708.1	PCR	CBM3	Single	[(1-44)SIGN][(45-214)CBM3][(215-450)UNK][(451-568)X171][(569-695)LNK][(696-834)UNK][(835-892)SLH][(893-951)SLH][(960-1013)SLH]	1	SOL	crystalline forms of cellulose
857	Ruminococcus flavefaciens	Bacteria	-	WP_009986801.1 (100%)	PCR	CBM35	Single	[(1-7)UNK][(8-152)X70][(153-345)CE12][(346-375)UNK][(376-526)CBM13][(527-555)UNK][(556-635)DOC1][(636-655)UNK][(656-791)CBM35][(792-803)UNK][(804-1023)CE12]	1	SOL	-
858	Clostridium thermocellum	Bacteria	-	ABN51300.1	PCR	CBM3	Single	CBM3	9	SOL	crystalline forms of cellulose
859	Clostridium thermocellum	Bacteria	-	ABN54008.1	PCR	CBM4	Single	[(1-26)SIGN][(30-84)SLH][(88-143)SLH][(149-206)SLH][(209-385)CBM54][(386-420)LNK][(421-680)GH16][(681-695)LNK][(696-855)CBM4][(856-870)UNK][(871-1022)CBM4][(1026-1179)CBM4][(1180-1321)CBM4]	1	SOL	linear 1,3-β-glucans with occasional decorations of 1,6-β-glucose side-chains
860	Clostridium thermocellum	Bacteria	-	ABN53350.1	PCR	CBM3	Single	CBM3-GH5-DOC1	9	SOL	crystalline forms of cellulose
861	Clostridium thermocellum	Bacteria	-	ABN52312.1	PCR	CBM25	Single	[(1-25)UNK][(26-107)CBM25]	1	INS	-
862	Ruminococcus flavefaciens	Bacteria	-	236438	PCR	CBM3	Single		9	SOL	crystalline forms of cellulose
863	Clostridium thermocellum	Bacteria	-	ABN54202.1	PCR	CBM50	Single	[(1-15)UNK][(16-61)CBM50][(62-74)UNK][(75-120)CBM50][(121-132)UNK][(133-178)CBM50][(179-289)UNK]	1	INS	linear 1,3-β-glucans with occasional decorations of 1,6-β-glucose side-chains
864	Cellulomonas fimi	Bacteria	-	AAA23086.1	PCR	CBM2	Single	SIGNGH9_3CBM3_1UNKFN3LNKFN3FN3CBM2	9	INS	crystalline forms of cellulose
865	Clostridium thermocellum	Bacteria	-	ABN54201.1	PCR	CBM50	Single	[(1-26)SIGN][(31-76)CBM50][(81-126)CBM50][(128-174)CBM50][(175-211)LNK][(212-257)CBM50][(258-423)UNK]	1	SOL	-
866	Cellvibrio japonicus	Bacteria	-	CAA33469.1	PCR	CBM2	Single	SIGNCBM2LNKCBM10LNKGH10	9	SOL	decorated and undecorated 1,4-β-xylans
867	Clostridium cellulolyticum	Bacteria	-	AAC28899.2	GS	CBM3	Single	SIGN_expCBM3_2X2COH1UNKCOH1COH1COH1COH1COH1COH1X2COH1	9	SOL	crystalline forms of cellulose
868	Clostridium thermocellum	Bacteria	-	ABN51281.1	PCR	CBM3	Single	[(1-55)SIGN][(56-76)UNK][(77-517)GH9][(518-530)UNK][(531-683)CBM3][(684-733)LNK][(734-887)CBM3]	1	SOL	crystalline forms of cellulose
869	Ruminococcus flavefaciens	Bacteria	-		PCR	CBM35	Single	[(1-22)SIGN][(23-74)LNK][(75-215)CBM35][(219-525)GH26]	1	INS	-
870	Clostridium stercorarium	Bacteria	-	CAA93280.1	GS	CBM3	Single	GH48-CBM3	9	SOL	crystalline forms of cellulose
871	Clostridium thermocellum	Bacteria	-	ABN51650.1	PCR	CBM4	Single	[(1-27)SIGN][(28-74)UNK][(75-199)CBM4][(200-209)UNK][(210-304)X229][(305-820)GH9][(821-895)DOC1]	1	INS	crystalline forms of cellulose
872	Ruminococcus flavefaciens	Bacteria	-		PCR	CBM62	Single	[(1-22)SIGN][(23-142)UNK][(143-433)GH43][(434-587)CBM62][(588-796)UNK][(797-858)DOC1]	1	INS	-
873	Clostridium longisporum	Bacteria	-	AAC37035.1	GS	CBM2	Single	SIGNUNKGH5_4LNKCBM2	9	INS	-
874	Clostridium thermocellum	Bacteria	-	ABN51860.1	PCR	CBM3	Single	[(1-27)SIGN][(28-458)GH9][(459-469)UNK][(470-626)CBM3][(627-639)LNK][(640-710)DOC1]	1	SOL	crystalline forms of cellulose
875	Ruminococcus flavefaciens	Bacteria	-	WP_029534526.1	PCR	CBM48	Single	[(1-14)UNK][(15-127)CBM48][(129-626)GH13][(627-657)UNK]	1	SOL	-
876	Streptomyces halstedii	Bacteria	-	AAC45554.1	GS	CBM2	Single	SIGNGH10_2LNKCBM2	9	INS	-
877	Clostridium thermocellum	Bacteria	-	ABN52503.1	PCR	CBM6	Single	[(1-30)SIGN][(31-316)GH43][(317-330)UNK][(331-465)CBM6][(466-479)LNK][(480-613)CBM6][(614-679)DOC1]	1	SOL	decorated and undecorated 1,4-β-xylans and arabinogalactans
878	Ruminococcus flavefaciens	Bacteria	-	WP_031562723.1	PCR	CBM22	Single	[(1-23)SIGN][(24-246)GH11][(247-280)LNK][(281-437)CBM22][(438-456)LNK][(457-788)GH10][(789-795)UNK][(796-872)DOC1][(873-918)LNK][(919-1150)GH11][(1151-1164)UNK]	1	SOL	-
879	Thermobifida fusca	Bacteria	-	AAC06387.1	GS	CBM2	Single	SIGNUNKCBM4_BLNKX229GH9_1LNKFN3LNKCBM2	9	SOL	crystalline forms of cellulose
880	Clostridium thermocellum	Bacteria	-	ABN53181.1	PCR	CBM6	Single	[(1-28)SIGN][(29-287)CE1][(289-296)LNK][(297-425)CBM6][(426-490)DOC1][(491-509)LNK][(510-837)GH10]	1	SOL	decorated and undecorated 1,4-β-xylans and arabinogalactans
881	Ruminococcus flavefaciens	Bacteria	-		PCR	CBM35	Single	[(1-282)UNK][(283-890)GH97][(891-906)UNK][(907-1028)CBM35][(1029-1095)DOC1]	1	SOL	-
882	Fusarium oxysporum	Eukaryota	-	AAA65588.1	GS	CBM1	Single		9	SOL	decorated and undecorated 1,4-β-xylans
883	Clostridium thermocellum	Bacteria	-	ABN53395.1	PCR	CBM6	Single	[(1-36)SIGN][(37-379)GH5][(380-516)CBM6][(517-652)CBM13][(653-739)FN3][(741-881)CBM62][(886-948)DOC1]	1	SOL	xyloglucan and galactomannan; it specifically recognizes the galactose side-chains of these polysaccharides
884	Ruminococcus flavefaciens	Bacteria	-		PCR	CBM4	Single	[(1-31)SIGN][(32-44)UNK][(45-193)CBM4][(194-216)UNK][(217-323)X229][(324-361)UNK][(362-909)GH9][(910-954)LNK][(955-1038)DOC1]	1	INS	-
885	Bacillus subtilis	Bacteria	-	AAB84448.1	GS	CBM63	Single		9	SOL	-
886	Clostridium thermocellum	Bacteria	-	ABN53562.1	PCR	CBM3	Single	[(1-18)UNK][(19-510)GH9][(511-521)UNK][(522-679)CBM3][(680-700)LNK][(701-854)CBM3][(855-860)UNK][(861-928)DOC1]	1	SOL	crystalline forms of cellulose
887	Ruminococcus flavefaciens	Bacteria	-	WP_009987799.1	PCR	CBM13	Single	[(1-30)SIGN][(39-184)CBM13]	1	SOL	-
888	Clostridium thermocellum	Bacteria	-	ABN51642.1	PCR	CBM3	Single	CBM3	9	SOL	crystalline forms of cellulose
889	Clostridium thermocellum	Bacteria	-	ABN54008.1	PCR	CBM4	Single	[(1-26)SIGN][(30-84)SLH][(88-143)SLH][(149-206)SLH][(209-385)CBM54][(386-420)LNK][(421-680)GH16][(681-695)LNK][(696-855)CBM4][(856-870)UNK][(871-1022)CBM4][(1026-1179)CBM4][(1180-1321)CBM4]	1	SOL	linear 1,3-β-glucans with occasional decorations of 1,6-β-glucose side-chains
890	Clostridium thermocellum	Bacteria	-	ABN53562.1	PCR	CBM3	Single	GH9-CBM3-CBM3-DOC1	9	SOL	crystalline forms of cellulose
891	Clostridium thermocellum	Bacteria	-	ABN54358.1	PCR	CBM25	Single	[(1-22)UNK][(23-111)CBM25][(112-163)UNK]	1	INS	-
892	Ruminococcus flavefaciens	Bacteria	-	236453	PCR	CBM3	Single		9	SOL	crystalline forms of cellulose
893	Clostridium thermocellum	Bacteria	-	ABN53691.1	PCR	CBM50	Single	[(1-168)UNK][(169-219)CBM50]	1	INS	-
894	Cellulomonas fimi	Bacteria	-	AAC36898.1	PCR	CBM2	Single	SIGNGH6_4FN3UNKFN3UNKFN3CBM2	9	SOL	crystalline forms of cellulose
895	Clostridium thermocellum	Bacteria	-	ABN54004.1	PCR	CBM16	Single	[(1-36)UNK][(37-195)CBM16][(196-460)UNK]	1	SOL	-
896	Ruminococcus flavefaciens	Bacteria	-		PCR	CBM	Single		9	SOL	-
897	Clostridium cellulolyticum	Bacteria	-	ACL75844.1	GS	CBM3	Single	JUNKSIGNUNKX170X170X170X170X170X170X170X170X170X170X170X170X170X170X170X170X170X170X170X170X170X170UNKCBM3_2	9	SOL	crystalline forms of cellulose
898	Clostridium thermocellum	Bacteria	-	ABN51273.1	PCR	CBM35	Single	[(1-31)SIGN][(32-165)CBM35][(166-509)GH26][(510-520)LNK][(521-590)DOC1]	1	SOL	mannans
899	Ruminococcus flavefaciens	Bacteria	-	WP_009983072.1	PCR	CBM22	Single	[(1-22)SIGN][(23-40)UNK][(41-318)GH43][(319-341)UNK][(342-550)X19][(560-724)CBM22][(728-795)DOC1][(796-813)UNK][(814-1075)CE1]	1	SOL	decorated and undecorated 1,4-β-xylans and arabinogalactans
900	Clostridium phytofermentans	Bacteria	-	ABX43721.1	GS	CBM3	Single		9	SOL	crystalline forms of cellulose
901	Clostridium thermocellum	Bacteria	-	ABN51642.1	PCR	CBM3	Single	[(1-54)UNK][(55-77)TM][(78-250)X184][(251-369)LNK][(370-522)CBM3]	1	SOL	crystalline forms of cellulose
902	Ruminococcus flavefaciens	Bacteria	-		PCR	CBM35	Single	[(1-27)SIGN][(32-166)CBM35][(167-500)CE3][(501-563)DOC1][(564-572)UNK][(573-712)CBM35][(717-1031)GH26]	1	INS	-
903	Ditylenchus africanus	Eukaryota	-	ABY52965.1	GS	CBM2	Single	SIGNGH5_2LNKCBM2	9	INS	crystalline forms of cellulose
904	Ruminococcus flavefaciens	Bacteria	-	WP_024860188.1	PCR	CBM22	Single	[(1-25)SIGN][(30-252)GH11][(253-267)LNK][(268-431)CBM22][(432-446)LNK][(447-526)DOC1][(527-561)LNK][(562-789)GH11][(790-817)UNK][(818-1097)CE1]	1	SOL	decorated and undecorated 1,4-β-xylans and arabinogalactans
905	Streptomyces lividans	Bacteria	-	AAB71950.1	GS	CBM2	Single	SIGNGH12_3LNKCBM2	9	INS	-
906	Clostridium thermocellum	Bacteria	-	ABN52489.1	PCR	CBM4	Single	[(1-11)UNK][(12-34)TM][(35-189)CBM3][(190-238)LNK][(239-395)CBM4][(396-1050)UNK]	1	SOL	arabinogalactans and weakly to both decorated and undecorated 1,4-β-xylans
907	Ruminococcus flavefaciens	Bacteria	-	WP_009984493.1	PCR	CBM22	Single	[(1-185)UNK][(186-341)CBM22][(342-510)CBM22][(511-675)UNK]	1	SOL	decorated and undecorated 1,4-β-xylans and arabinogalactans
908	Saccharophagus degradans	Bacteria	-	ABD81896.1	GS	CBM10	Single	CBM2-CBM10-GH5	9	SOL	crystalline forms of cellulose
909	Clostridium thermocellum	Bacteria	-	ABN53130.1	PCR	CBM6	Single	[(1-29)SIGN][(30-84)UNK][(85-226)CBM6][(227-1290)UNK]	1	SOL	-
910	Ruminococcus flavefaciens	Bacteria	-	WP_009982745.1	PCR	CBM4	Single	[(1-28)SIGN][(29-187)CBM4][(188-288)X229][(289-719)GH9][(720-782)LNK][(783-862)DOC1]	1	SOL	-
911	Neocallimastix patriciarum	Eukaryota	-	ABY52793.1	GS	CBM1	Single	CBM1-GH6	9	SOL	crystalline forms of cellulose
912	Clostridium thermocellum	Bacteria	-	ABN53393.1	PCR	CBM48	Single	[(1-113)X104][(114-130)UNK][(131-227)CBM48][(228-737)GH13]	1	SOL	-
913	Ruminococcus flavefaciens	Bacteria	-	WP_009984388.1	PCR	CBM22	Single	[(1-25)SIGN][(27-182)CBM22][(183-544)GH10][(545-595)LNK][(596-671)DOC1]	1	SOL	decorated and undecorated 1,4-β-xylans and arabinogalactans
914	Spirochaeta thermophila	Bacteria	-	ADN02703.1	GS	CBM64	Single		9	SOL	decorated and undecorated 1,4-β-xylans
915	Clostridium thermocellum	Bacteria	-	ABN53562.1	PCR	CBM3	Single	[(1-18)UNK][(19-510)GH9][(511-521)UNK][(522-679)CBM3][(680-700)LNK][(701-854)CBM3][(855-860)UNK][(861-928)DOC1]	1	SOL	crystalline forms of cellulose
916	Ruminococcus flavefaciens	Bacteria	-	WP_028519409.1	PCR	CBM22	Single	[(1-25)SIGN][(26-179)CBM22][(180-545)GH10][(555-719)CBM22][(723-791)DOC1]	1	SOL	decorated and undecorated 1,4-β-xylans and arabinogalactans
917	Clostridium thermocellum	Bacteria	-	ABN51651.1	PCR	CBM3	Single	CBM4-GH9-CBM3-DOC1	9	SOL	amorphous and crystalline cellulose
918	Clostridium thermocellum	Bacteria	-	ABN54008.1	PCR	CBM4	Single	[(1-26)SIGN][(30-84)SLH][(88-143)SLH][(149-206)SLH][(209-385)CBM54][(386-420)LNK][(421-680)GH16][(681-695)LNK][(696-855)CBM4][(856-870)UNK][(871-1022)CBM4][(1026-1179)CBM4][(1180-1321)CBM4]	1	SOL	linear 1,3-β-glucans with occasional decorations of 1,6-β-glucose side-chains
919	Clostridium thermocellum	Bacteria	-	ABN53562.1	PCR	CBM3	Single	GH9-CBM3-CBM3-DOC1	9	SOL	crystalline forms of cellulose
920	Ruminococcus flavefaciens	Bacteria	-	236483	PCR	CBM3	Single		9	INS	crystalline forms of cellulose
921	Clostridium thermocellum	Bacteria	-	ABN52190.1	PCR	CBM25	Single	[(1-70)UNK][(71-157)CBM25]	1	SOL	1,4-1,6-α-glucans, such as pullulan, and α-mannose polysaccharides
922	Cellulomonas fimi	Bacteria	-	AAA23089.1	PCR	CBM2	Single	SIGNGH5_1UNKFN3FN3CBM2	9	INS	-
923	Clostridium thermocellum	Bacteria	-	ABN53625.1	PCR	CBM3	Single	[(1-38)SIGN][(39-50)UNK][(51-205)CBM3][(206-998)UNK]	1	SOL	crystalline forms of cellulose
924	Ruminococcus flavefaciens	Bacteria	-		PCR	CBM	Single		9	SOL	-
925	Bacteroides uniformis	Bacteria	3.2.1.81		GS	GH16	Single		1	SOL
926	Bacteroides uniformis	Bacteria	3.2.1.178		GS	GH16	Single		1	SOL
927	Bacteroides plebeius	Bacteria	3.2.1.178	BACPLE_01689	GS	GH16	Single		1	SOL
928	Microbulbifer thermotolerans	Bacteria	3.2.1.81	BAD29947	GS	GH16	Modular		1	SOL
929	Pseudoalteromonas carrageenovora	Bacteria	3.2.1.83	CAA50624	GS	GH16	Single		1	INS
930	Bacteroides plebeius	Bacteria	3.2.1.178	EDY95427	GS	GH86	Single		1	SOL
931	Bacteroides uniformis	Bacteria	3.2.1.81		GS	GH86	Single		1	SOL
932	Bacteroides uniformis	Bacteria	3.2.1.-		GS	GH117	Modular		1	SOL
933	Thermobifida fusca	Bacteria	3.2.1.39	AAZ56163.1 Q47N06	GS	GH81	Single	[(1-36)SIGN][(37-41)UNK][(42-703)GH81][(704-758)UNK]	1	SOL
934	Pseudoalteromonas	Bacteria	4.2.2.-	AMA19992	GS	PL24	Single		1	SOL
935	Aquimarina agarilytica	Bacteria	-	WP_010181493	GS	Sulf	Modular		1	INS
936	Aquimarina spongiae	Bacteria	-	SHI30434	GS	Sulf	Modular		1	INS
937	Bacteroides plebeius	Bacteria	-	BACPLE_01701	GS	Sulf	Modular		1	SOL
938	Bacteroides uniformis	Bacteria	-	0	GS	Sulf	Modular		1	SOL
939	Bacteroides uniformis	Bacteria	-	0	GS	Sulf	Modular		1	INS
940	Bacteroides uniformis	Bacteria	-	0	GS	Sulf	Modular		1	SOL
941	Cellulophaga baltica	Bacteria	-	WP_034659489	GS	Sulf	Single		1	INS
942	Echinicola pacifica	Bacteria	-	WP_018475189	GS	Sulf	Modular		1	SOL
943	Formosa agariphila	Bacteria	-	CDF79879	GS	Sulf	Modular		1	INS
944	Geobacillus stearothermophilus	Bacteria	3.2.1.139	AAL32057.1 Q8VVD2 1K9D_A 1L8N_A 1MQQ_A	GS	GH67	Single	[(1-679)GH67]	1	SOL
945	Labilibacter marinus	Bacteria	-	WP_075590523	GS	Sulf	Modular		1	SOL
946	Labilibacter marinus	Bacteria	-	WP_066631021	GS	Sulf	Modular		1	SOL
947	Lewinella agarilytica	Bacteria	-	SER00127	GS	Sulf	Modular		1	SOL
948	Pseudoalteromonas atlantica	Bacteria	-	Q15XH4	GS	Sulf	Modular		1	SOL
949	Pseudoalteromonas atlantica	Bacteria	-	Q15XH3	GS	Sulf	Modular		1	SOL
950	Pseudoalteromonas atlantica	Bacteria	-	Q15XH1	GS	Sulf	Modular		1	SOL
951	Pseudoalteromonas atlantica	Bacteria	-	Q15XG7	GS	Sulf	Modular		1	SOL
952	Bacteroides ovatus	Bacteria	-	SCV11044	PCR	Sulf	Modular		1	SOL
953	Bacteroides ovatus	Bacteria	3.2.1.81	ALJ46941, Bovatus_02308	PCR	GH50	Single		1	SOL
954	Bacteroides thetaiotaomicron	Bacteria	-	AAO76731	PCR	Sulf	Modular		1	SOL
955	Streptococcus pneumoniae	Bacteria	3.2.1.102	AAK76213.1 NP_346573.1 AAY71778.1 Q97N96 2WMF_A 2WMG_A 2WMH_A	GS	GH98	Single	[(1-30)SIGN][(31-599)GH98][(600-745)CBM47][(746-896)CBM47][(897-1038)CBM47]	1	SOL
956	Bacteroides thetaiotaomicron	Bacteria	3.2.1.14	AAO77931	PCR	GH18	Single		1	SOL
957	Saccharophagus degradans	Bacteria	3.2.1.-	ABD81917	PCR	GH117	Modular		1	SOL
958	Thermotoga maritima	Bacteria	-	AGL50635	PCR	Sulf	Modular		1	INS
959	Zobellia galactanivorans	Bacteria	-	CAZ98795	PCR	Sulf	Modular		1	SOL
960	Streptomyces griseus	Bacteria	3.2.1.132	BAC65342.1 Q83VL5	GS	GH5	Single	[(1-45)SIGN][(46-53)UNK][(54-359)GH5_2]	1	SOL
961	Bacteroides eggerthii	Bacteria	3.2.1.8	EEC54456.1 B7AFX5	GS	GH5	Single	[(1-20)SIGN_lpp][(21-53)LNK][(54-453)GH5_21][(454-662)UNK]	1	SOL
962	Janthinobacterium sp.	Bacteria	3.2.1.81	ABO93616.1 ABO93616.2 A4UMV9	GS	GH16	Single	[(1-19)SIGN][(20-297)GH16_aga][(298-304)UNK][(305-445)CBM13]	1	SOL
963	Rhodothermus marinus	Bacteria	3.2.1.14	AAU11838.1 Q66SU9	GS	GH18	Single	[(1-18)SIGN][(19-377)GH18]	1	INS
964	Streptomyces thermoviolaceus	Bacteria	3.2.1.14	BAA88834.1 Q9RHU4	GS	GH19	Single	[(1-41)SIGN][(42-62)UNK][(63-259)GH19_2][(260-269)UNK]	1	SOL
965	Zobellia galactanivorans	Bacteria	-	CAZ94405	PCR	Sulf	Modular		1	SOL
966	Zobellia galactanivorans	Bacteria	-	CAZ98822	PCR	Sulf	Modular		1	SOL
967	Zobellia galactanivorans	Bacteria	3.2.1.81	CAZ97711	PCR	GH16	Single		1	SOL
968	Zobellia galactanivorans	Bacteria	3.2.1.81	CAZ98338	PCR	GH16	Single		1	INS
969	Zobellia galactanivorans	Bacteria	3.2.1.178	CAZ97514	PCR	GH16	Single		1	INS
970	Zobellia galactanivorans	Bacteria	3.2.1.178	CAZ97766	PCR	GH16	Single		1	INS
971	Zobellia galactanivorans	Bacteria	3.2.1.178	CAZ97778	PCR	GH16	Single		1	INS
972	Zobellia galactanivorans	Bacteria	3.2.1.-	CAZ97753	PCR	GH117	Modular		1	SOL
973	Zobellia galactanivorans	Bacteria	3.2.1.-	CBM41461	PCR	GH117	Modular		1	SOL
974	Zobellia galactanivorans	Bacteria	-	CAZ96032	PCR	GH82	Single		1	INS
975	Zobellia galactanivorans	Bacteria	3.2.1.83	CAZ94309	PCR	GH16	Modular		1	SOL
976	Zobellia galactanivorans	Bacteria	3.2.1.39	CAZ96583	PCR	GH16	Single		1	SOL
977	Zobellia galactanivorans	Bacteria	4.2.2.11	CAZ95239	PCR	PL7	Modular		1	SOL
978	Streptomyces coelicolor	Bacteria	3.2.1.14	BAA75648.1 CAB57191.1 CAD55444.1 NP_733504.1 Q9Z9M4 Q8CK55 2CJL_A 2CJL_B	GS	GH19	Single	[(1-29)SIGN][(30-37)UNK][(38-234)GH19_2][(235-244)UNK]	1	SOL
979	Zobellia galactanivorans	Bacteria	4.2.2.-	CAZ98266	PCR	PL7	Single		1	SOL
980	Zobellia galactanivorans	Bacteria	3.2.1.39	CAZ95067	PCR	GH16	Modular		1	SOL
981	Thermotoga maritima	Bacteria	3.2.1.1	CAA72194	PCR	GH13	Single		1	SOL
982	Thermotoga maritima	Bacteria	3.2.1.1	AAD36717	PCR	GH13	Single		1	SOL
983	Thermotoga maritima	Bacteria	3.2.1.1	AHD18669	PCR	GH57	Single		1	INS
984	Thermotoga maritima	Bacteria	3.2.1.31	AAD36143	PCR	GH2	Single		1	INS
985	Bacteroides uniformis	Bacteria	-	5T9A_A	GS	GH2	Single		1	SOL
986	Thermotoga maritima	Bacteria	3.2.1.39	AAD35118	PCR	GH16	Modular		1	SOL
987	Saccharophagus degradans	Bacteria	4.2.2.3	ABD81807	PCR	PL7	Single		1	INS
988	Saccharophagus degradans	Bacteria	-	ABD79895	PCR	AA10	Modular		1	INS
989	Saccharophagus degradans	Bacteria	3.2.1.14	DAA01335	PCR	GH18	Single		1	INS
990	Saccharophagus degradans	Bacteria	3.2.1.14	DAA01336	PCR	GH18	Modular		1	INS
991	Saccharophagus degradans	Bacteria	3.2.1.81	ABD81910	PCR	GH86	Single		1	INS
992	Saccharophagus degradans	Bacteria	3.2.1.81	ABD80437	PCR	GH16	Modular		1	INS
993	Vibrio sp.	Bacteria	-	AEX22320	GS	GH2	Single		1	SOL
994	Saccharophagus degradans	Bacteria	3.2.1.14	DAA01334	PCR	GH18	Single		1	SOL
995	Saccharophagus degradans	Bacteria	3.2.1.81	ABD80438	PCR	GH50	Single		1	SOL
996	Saccharophagus degradans	Bacteria	3.2.1.81	ABD81904	PCR	GH50	Single		1	SOL
997	Phanerochaete carnosa	Eukaryota	3.1.1.-	AFM93784	GS	CE15	Single	CE15	1	INS
998	Myceliophthora thermophila	Eukaryota	3.1.1.-	AEO60464	GS	CE15	Single	CE15	1	INS
999	Trichoderma reesei	Eukaryota	3.1.1.-	AAP57749	GS	CE15	Single	CE15	1	INS
1000	Schizophyllum commune	Eukaryota	3.1.1.-	XP_003026289	GS	CE15	Single	CE15	1	INS
1001	Podospora anserina	Eukaryota	3.1.1.-	XP_001903136	GS	CE15	Single	CE15	1	INS
1002	Bacteroides cellulosilyticus	Bacteria	3.1.1.-	CDB71655	PCR	CE15	Single	CE15	1	INS
1003	Caldicellulosiruptor kristjanssonii	Bacteria	3.1.1.-	ADQ41707	PCR	CE15	Single	CE15	1	SOL
1004	Cellvibrio japonicus	Bacteria	3.1.1.-	ACE84239	PCR	CE15	Single	CE15	1	INS
1005	Cellvibrio japonicus	Bacteria	3.1.1.-	ACE84474	PCR	CE15	Single	CE15	1	INS
1006	Clostridium cellobioparum	Bacteria	3.1.1.-	WP_027630575.1	PCR	CE15	Single	CE15	1	SOL
1007	Marinimicrobium agarilyticum	Bacteria	3.1.1.-	WP_027329784.1	PCR	CE15	Single	CE15	1	INS
1008	Melioribacter roseus	Bacteria	3.1.1.-	AFN75319	PCR	CE15	Single	CE15	1	INS
1009	Opitutus terrae	Bacteria	3.1.1.-	ACB75551	PCR	CE15	Single	CE15	1	SOL
1010	Prevotella ruminicola	Bacteria	3.1.1.-	ADE83410	GS	CE15	Single	CE15	1	SOL
1011	Ruminococcus flavefaciens	Bacteria	3.1.1.-	CAB55348	PCR	CE15	Single	CE15	1	SOL
1012	Teredinibacter turnerae	Bacteria	3.1.1.-	ACR11863	PCR	CE15	Single	CE15	1	SOL
1013	Teredinibacter turnerae	Bacteria	3.1.1.-	ACR12575	PCR	CE15	Single	CE15	1	SOL
1014	Teredinibacter turnerae	Bacteria	3.1.1.-	ACR14261	PCR	CE15	Single	CE15	1	SOL
1015	Zobellia galactanivorans	Bacteria	3.1.1.-	CAZ95028	PCR	CE15	Single	CE15	1	SOL
1016	Zunongwangia profunda	Bacteria	3.1.1.-	ADF53344	PCR	CE15	Single	CE15	1	SOL
1017	Butyrivibrio fibrisolvens	Bacteria	3.1.1.73	AAC44493	GS	CE1	Single	CE1	1	SOL
1018	Butyrivibrio proteoclasticus	Bacteria	3.1.1.73	ADL35600	GS	CE1	Single	CE1	1	SOL
1019	Cellulosilyticum ruminicola	Bacteria	3.1.1.73	ACZ98648	GS	CE1	Single	CE1	1	SOL
1020	Cellulosilyticum ruminicola	Bacteria	3.1.1.72	AEA06597	PCR	CE7	Single	SIGN-CE7	1	SOL
1021	Cellvibrio japonicus	Bacteria	3.1.1.73	ACE85652	PCR	CE1	Single	[(1-27)SIGN][(28-125)CBM2][(126-148)LNK][(149-291)CBM35][(292-307)LNK][(308-575)CE1]	1	INS
1022	Dickeya dadantii	Bacteria	3.1.1.73	ADM97169	PCR	CE1	Single	CE1	1	SOL
1023	Prevotella ruminicola	Bacteria	3.1.1.73	ACN78954	GS	CE1	Single	GH10-CBM48-CE1	1	INS
1024	Pseudoalteromonas haloplanktis	Bacteria	3.1.1.73	CAI86460	GS	CE1	Single	CE1	1	SOL
1025	Sorangium cellulosum	Bacteria	3.1.1.73	CAN99099	GS	CE1	Single	SIGN-CE1	1	INS
1026	Thermobacillus xylanilyticus	Bacteria	3.1.1.73	ADK73591	GS	CE1	Single	CE1	1	SOL
1027	Acetivibrio cellulolyticus	Bacteria	3.1.1.73	WP_010250401	PCR	CE1	Single	CE1-CBM6-doc-doc	1	SOL
1028	Amycolatopsis mediterranei	Bacteria	3.1.1.73	AEK43048	PCR	CE1	Single	CE1	1	INS
1029	Amycolatopsis mediterranei	Bacteria	3.1.1.73	AEK42293	PCR	CE1	Single	CE1	1	INS
1030	Amycolatopsis mediterranei	Bacteria	3.1.1.73	AEK44508	PCR	CE1	Single	CE1-GH10-CBM2	1	SOL
1031	Amycolatopsis mediterranei	Bacteria	3.1.1.73	AFO80882	PCR	CE1	Single	CE1	1	SOL
1032	Amycolatopsis mediterranei	Bacteria	3.1.1.73	AFO77539	GS	CE1	Single	CE1	1	SOL
1033	Bacillus licheniformis	Bacteria	3.1.1.73	AAU39366	PCR	CE1	Single	CE1	1	SOL
1034	Bacillus licheniformis	Bacteria	3.1.1.73	AAU40191	PCR	CE1	Single	CE1	1	SOL
1035	Bacillus subtilis	Bacteria	3.1.1.73	CAB13043	PCR	CE1	Single	CE1	1	SOL
1036	Bacteroides cellulosilyticus	Bacteria	3.1.1.73	EEF90345	PCR	CE1	Single	CE1	1	SOL
1037	Bacteroides fragilis	Bacteria	3.1.1.73	CBW21946	PCR	CE1	Single	CE1	1	SOL
1038	Bacteroides thetaiotaomicron	Bacteria	3.1.1.73	AAO79182	PCR	CE1	Single	CE1	1	SOL
1039	Bacteroides thetaiotaomicron	Bacteria	3.1.1.73	AAO75259.1	PCR	CE1	Single	CE1	1	SOL
1040	Butyrivibrio fibrisolvens	Bacteria	3.1.1.73	CBK73848	GS	CE1	Single	CE1	1	SOL
1041	Butyrivibrio proteoclasticus	Bacteria	3.1.1.73	YP_003829519	GS	CE1	Single	SIGN-CE1	1	SOL
1042	Caldicellulosiruptor kristjanssonii	Bacteria	3.1.1.73	ADQ39928	PCR	CE1	Single	CE1	1	INS
1043	Cellvibrio japonicus	Bacteria	3.1.1.73	ACE85652	PCR	CE1	Single	CBM2-CBM35-CE1	1	INS
1044	Cellvibrio japonicus	Bacteria	3.1.1.73	ACE85216	PCR	CE1	Single	CBM2-CBM35-CE1	1	INS
1045	Clostridium acetobutylicum	Bacteria	3.1.1.73	AAK76817	PCR	CE1	Single	CE1-CBM13	1	SOL
1046	Clostridium cellobioparum	Bacteria	3.1.1.73	WP_027629646	PCR	CE1	Single	CE1-CBM6-doc-doc	1	SOL
1047	Clostridium cellulolyticum	Bacteria	3.1.1.73	ACL77751	PCR	CE1	Single	CBM9-CE1	1	SOL
1048	Clostridium cellulolyticum	Bacteria	3.1.1.73	ACL75288	PCR	CE1	Single	SIGN-CE1-DOC-DOC	1	SOL
1049	Clostridium cellulolyticum	Bacteria	3.1.1.73	ACL76991	PCR	CE1	Single	CBM9-CE1	1	SOL
1050	Clostridium cellulovorans	Bacteria	3.1.1.73	ADL52399	PCR	CE1	Single	CE1	1	SOL
1051	Clostridium papyrosolvens	Bacteria	3.1.1.73	EGD46884	PCR	CE1	Single	CBM9-CE1	1	SOL
1052	Clostridium papyrosolvens	Bacteria	3.1.1.73	EGD46915	PCR	CE1	Single	SIGN-CBM9-CE1	1	SOL
1053	Clostridium papyrosolvens	Bacteria	3.1.1.73	EGD48878	PCR	CE1	Single	CE1-CBM6	1	SOL
1054	Clostridium saccharoperbutylacetonicum	Bacteria	3.1.1.73	AGF54334	PCR	CE1	Single	CE1	1	SOL
1055	Clostridium saccharoperbutylacetonicum	Bacteria	3.1.1.73	AGF55271	PCR	CE1	Single	CE1	1	SOL
1056	Clostridium saccharoperbutylacetonicum	Bacteria	3.1.1.73	AGF56046	PCR	CE1	Single	CBM9-CE1	1	SOL
1057	Clostridium saccharoperbutylacetonicum	Bacteria	3.1.1.73	AGF59502	PCR	CE1	Single	CE1	1	INS
1058	Clostridium saccharoperbutylacetonicum	Bacteria	3.1.1.73	AGF58549	PCR	CE1	Single	CE1	1	INS
1059	Clostridium stercorarium	Bacteria	3.1.1.73	AGI40040	PCR	CE1	Single	CE1	1	SOL
1060	Dickeya dadantii	Bacteria	3.1.1.73	ADM98906	PCR	CE1	Single	CBM48-CE1	1	SOL
1061	Flavobacterium johnsoniae	Bacteria	3.1.1.73	ABQ05368	PCR	CE1	Single	CE1	1	SOL
1062	Flavobacterium johnsoniae	Bacteria	3.1.1.73	ABQ06536	PCR	CE1	Single	CE1	1	SOL
1063	Flavobacterium johnsoniae	Bacteria	3.1.1.73	ABQ06889.1	PCR	CE1	Single	CE6-CE1	1	SOL
1064	Flavobacterium johnsoniae	Bacteria	3.1.1.73	ABQ07809.1	PCR	CE1	Single	CE1	1	SOL
1065	Geobacillus stearothermophilus	Bacteria	3.1.1.73	AIM17460	PCR	CE1	Single	CE1	1	SOL
1066	Melioribacter roseus	Bacteria	3.1.1.73	AFN74292	PCR	CE1	Single	CE1	1	SOL
1067	Opitutus terrae	Bacteria	3.1.1.73	ACB73635	PCR	CE1	Single	CE1	1	SOL
1068	Opitutus terrae	Bacteria	3.1.1.73	ACB73399	GS	CE1	Single	CE1	1	SOL
1069	Opitutus terrae	Bacteria	3.1.1.73	ACB76502	PCR	CE1	Single	CE1	1	SOL
1070	Paenibacillus mucilaginosus	Bacteria	3.1.1.73	AFH62884	PCR	CE1	Single	CBM9-CE1	1	SOL
1071	Paenibacillus mucilaginosus	Bacteria	3.1.1.73	AFH64753	PCR	CE1	Single	CE1	1	INS
1072	Paenibacillus polymyxa	Bacteria	3.1.1.73	ADM72131	PCR	CE1	Single	CE1	1	SOL
1073	Paenibacillus polymyxa	Bacteria	3.1.1.73	ADM72622	GS	CE1	Single	CE1	1	SOL
1074	Paenibacillus terrae	Bacteria	3.1.1.73	AET60792	PCR	CE1	Single	CE1	1	SOL
1075	Paenibacillus terrae	Bacteria	3.1.1.73	AET57642	PCR	CE1	Single	CE1	1	SOL
1076	Paenibacillus terrae	Bacteria	3.1.1.73	AET58179	GS	CE1	Single	CE1	1	SOL
1077	Pectobacterium carotovorum	Bacteria	3.1.1.73	ACT13464	PCR	CE1	Single	CE1	1	SOL
1078	Pedobacter heparinus	Bacteria	3.1.1.73	ACU03263	PCR	CE1	Single	CE1	1	INS
1079	Prevotella bryantii	Bacteria	3.1.1.73	ADI70669	PCR	CE1	Single	CE1	1	SOL
1080	Pseudomonas aeruginosa	Bacteria	3.1.1.73	AGY63675	PCR	CE1	Single	CE1	1	INS
1081	Ruminococcus albus	Bacteria	3.1.1.73	ADU21987	PCR	CE1	Single	GH43-CBM22-CBM22-Doc-CE1	1	SOL
1082	Saccharophagus degradans	Bacteria	3.1.1.73	ABD82147	PCR	CE1	Single	CE1	1	INS
1083	Sorangium cellulosum	Bacteria	3.1.1.73	AGP36830.1	PCR	CE1	Single	CE1	1	SOL
1084	Sorangium cellulosum	Bacteria	3.1.1.73	AGP40951.1	PCR	CE1	Single	CE1	1	SOL
1085	Streptococcus mutans	Bacteria	3.1.1.73	AAN59103	PCR	CE1	Single	CE1	1	INS
1086	Streptococcus mutans	Bacteria	3.1.1.73	AAN58991	PCR	CE1	Single	CE1	1	INS
1087	Streptococcus pneumoniae	Bacteria	3.1.1.73	AAK75009	PCR	CE1	Single	CE1	1	SOL
1088	Streptococcus pneumoniae	Bacteria	3.1.1.73	AAK74766	PCR	CE1	Single	CE1	1	SOL
1089	Streptococcus pyogenes	Bacteria	3.1.1.73	BAM30141	PCR	CE1	Single	CE1	1	SOL
1090	Streptomyces coelicolor	Bacteria	3.1.1.73	CAA20497	PCR	CE1	Single	CE1	1	SOL
1091	Teredinibacter turnerae	Bacteria	3.1.1.73	ACR10707	PCR	CE1	Single	CE1	1	SOL
1092	Teredinibacter turnerae	Bacteria	3.1.1.73	ACR13660	PCR	CE1	Single	SIGN-CE1	1	SOL
1093	Teredinibacter turnerae	Bacteria	3.1.1.73	ACR12326	PCR	CE1	Single	CE1	1	SOL
1094	Thermobifida fusca	Bacteria	3.1.1.73	AAZ54120	PCR	CE1	Single	SIGN-CE1	1	SOL
1095	Thermotoga petrophila	Bacteria	3.1.1.73	ABQ47743	PCR	CE1	Single	CE1-UNK-CE10	1	SOL
1096	Zunongwangia profunda	Bacteria	3.1.1.73	ADF50720.1	PCR	CE1	Single	CBM48-CE1	1	SOL
1097	Zunongwangia profunda	Bacteria	3.1.1.73	ADF51370	PCR	CE1	Single	CE1	1	INS
1098	Zunongwangia profunda	Bacteria	3.1.1.73	ADF50744	PCR	CE1	Single	SIGN-CE1	1	SOL
1099	Zunongwangia profunda	Bacteria	3.1.1.73	ADF51369	PCR	CE1	Single	CE6-CE1-CBM48-CE1	1	SOL
1100	Zunongwangia profunda	Bacteria	3.1.1.73	ADF51371	PCR	CE1	Single	CE1	1	SOL
1101	Zunongwangia profunda	Bacteria	3.1.1.73	ADF53787	PCR	CE1	Single	CBM48-CE1-GH26	1	SOL
1102	Zunongwangia profunda	Bacteria	3.1.1.73	ADF53820	PCR	CE1	Single	CE1	1	SOL
1103	Mycobacterium avium	Bacteria	3.1.1.73	AAS05554.1	PCR	CE1	Single	CE1	1	SOL
1104	Mycobacterium avium	Bacteria	3.1.1.73	AGL36390.1	PCR	CE1	Single	CE1	1	SOL
1105	Mycobacterium avium	Bacteria	3.1.1.73	ABK65668.1	PCR	CE1	Single	CE1	1	SOL
1106	Mycobacterium avium	Bacteria	3.1.1.73	AGL37581.1	PCR	CE1	Single	CE1	1	INS
1107	Mycobacterium avium	Bacteria	3.1.1.73	ETZ48499.1	PCR	CE1	Single	CE1	1	SOL
1108	Mycobacterium avium	Bacteria	3.1.1.73	ETZ49339.1	PCR	CE1	Single	CE1	1	SOL
1109	Mycobacterium avium	Bacteria	3.1.1.73	ETZ50903.1	PCR	CE1	Single	CE1	1	SOL
1110	Mycobacterium avium	Bacteria	3.1.1.73	EUA26481.1	PCR	CE1	Single	CE1	1	SOL
1111	Mycobacterium avium	Bacteria	3.1.1.73	EUA27744.1	PCR	CE1	Single	CE1	1	INS
1112	Mycobacterium avium	Bacteria	3.1.1.73	EUA39907.1	PCR	CE1	Single	CE1	1	SOL
1113	Escherichia coli	Bacteria	3.1.1.73	AGY87222.1	PCR	CE1	Single	CE1	1	INS
1114	Escherichia coli	Bacteria	3.1.1.73	ETX82548.1	PCR	CE1	Single	CE1	1	SOL
1115	Escherichia coli	Bacteria	3.1.1.73	ETX87833.1	PCR	CE1	Single	CE1	1	SOL
1116	Escherichia coli	Bacteria	3.1.1.73	EYU78503.1	PCR	CE1	Single	CE1	1	SOL
1117	Escherichia coli	Bacteria	3.1.1.73	EYV21851.1	PCR	CE1	Single	CE1	1	INS
1118	Escherichia coli	Bacteria	3.1.1.73	EYZ04372.1	PCR	CE1	Single	CE1	1	SOL
1119	Klebsiella pneumoniae	Bacteria	3.1.1.73	ACI10805.1	GS	CE1	Single	CE1	1	SOL
1120	Klebsiella pneumoniae	Bacteria	3.1.1.73	AEJ98396.1	PCR	CE1	Single	CE1	1	INS
1121	Klebsiella pneumoniae	Bacteria	3.1.1.73	WP_019705404.1	PCR	CE1	Single	CE1	1	SOL
1122	Klebsiella pneumoniae	Bacteria	3.1.1.73	EWD82220.1	PCR	CE1	Single	CE1	1	SOL
1123	Klebsiella pneumoniae	Bacteria	3.1.1.73	EWD84213.1	PCR	CE1	Single	CE1	1	SOL
1124	Klebsiella pneumoniae	Bacteria	3.1.1.73	EWE06657.1	PCR	CE1	Single	CE1	1	SOL
1125	Klebsiella pneumoniae	Bacteria	3.1.1.73	EWE15955.1	PCR	CE1	Single	CE1	1	SOL
1126	Klebsiella pneumoniae	Bacteria	3.1.1.73	EWE16756.1	GS	CE1	Single	CE1	1	SOL
1127	Sphingomonas wittichii	Bacteria	3.1.1.73	ABQ68033.1	PCR	CE1	Single	CE1	1	SOL
1128	Sphingomonas wittichii	Bacteria	3.1.1.73	ABQ68116.1	PCR	CE1	Single	CE1	1	SOL
1129	Sphingomonas wittichii	Bacteria	3.1.1.73	ABQ68188.1	PCR	CE1	Single	CE1	1	SOL
1130	Sphingomonas wittichii	Bacteria	3.1.1.73	ABQ68369.1	PCR	CE1	Single	CE1	1	INS
1131	Sphingomonas wittichii	Bacteria	3.1.1.73	ABQ69405.1	PCR	CE1	Single	CE1	1	SOL
1132	Sphingomonas wittichii	Bacteria	3.1.1.73	ABQ71067.1	PCR	CE1	Single	CE1	1	SOL
1133	Nocardia nova	Bacteria	3.1.1.73	AHH16629.1	PCR	CE1	Single	CE1	1	SOL
1134	Nocardia nova	Bacteria	3.1.1.73	AHH17514.1	PCR	CE1	Single	CE1	1	SOL
1135	Nocardia nova	Bacteria	3.1.1.73	AHH18449.1	PCR	CE1	Single	CE1	1	SOL
1136	Nocardia nova	Bacteria	3.1.1.73	AHH18988.1	PCR	CE1	Single	CE1	1	INS
1137	Nocardia nova	Bacteria	3.1.1.73	AHH20062.1	PCR	CE1	Single	CE1	1	INS
1138	Nocardia nova	Bacteria	3.1.1.73	AHH20680.1	PCR	CE1	Single	CE1	1	SOL
1139	Burkholderia gladioli	Bacteria	3.1.1.73	AEA63506.1	PCR	CE1	Single	CE1	1	INS
1140	Burkholderia gladioli	Bacteria	3.1.1.73	AEA63580.1	PCR	CE1	Single	CE1	1	SOL
1141	Burkholderia gladioli	Bacteria	3.1.1.73	AEA64294.1	PCR	CE1	Single	CE1	1	SOL
1142	Burkholderia gladioli	Bacteria	3.1.1.73	AEA64694.1	PCR	CE1	Single	CE1	1	INS
1143	Paenibacillus mucilaginosus	Bacteria	3.1.1.73	AEI41541.1	PCR	CE1	Single	CE1	1	SOL
1144	Paenibacillus mucilaginosus	Bacteria	3.1.1.73	AEI41622.1	PCR	CE1	Single	CE1	1	INS
1145	Paenibacillus mucilaginosus	Bacteria	3.1.1.73	AFC31760.1	PCR	CE1	Single	CE1	1	SOL
1146	Enterobacter cloacae	Bacteria	3.1.1.73	AFM60141.1	PCR	CE1	Single	CE1	1	SOL
1147	Enterobacter cloacae	Bacteria	3.1.1.73	AHE72675.1	PCR	CE1	Single	CE1	1	SOL
1148	Mycobacterium mageritense	Bacteria	3.1.1.73	CDO24387.1	PCR	CE1	Single	CE1	1	SOL
1149	Mycobacterium mageritense	Bacteria	3.1.1.73	CDO24574.1	GS	CE1	Single	CE1	1	SOL
1150	Mycobacterium mageritense	Bacteria	3.1.1.73	CDO24585.1	PCR	CE1	Single	CE1	1	SOL
1151	Mycobacterium mageritense	Bacteria	3.1.1.73	CDO22683.1	PCR	CE1	Single	CE1	1	SOL
1152	Mycobacterium mageritense	Bacteria	3.1.1.73	CDO23021.1	PCR	CE1	Single	CE1	1	SOL
1153	Rhodococcus jostii	Bacteria	3.1.1.73	ABG96919.1	PCR	CE1	Single	CE1	1	SOL
1154	Rhodococcus jostii	Bacteria	3.1.1.73	ABG97091.1	GS	CE1	Single	CE1	1	SOL
1155	Rhodococcus jostii	Bacteria	3.1.1.73	ABG98460.1	PCR	CE1	Single	CE1	1	SOL
1156	Klebsiella oxytoca	Bacteria	3.1.1.73	AEX06606.1	GS	CE1	Single	CE1	1	SOL
1157	Klebsiella oxytoca	Bacteria	3.1.1.73	AFN33390.1	PCR	CE1	Single	CE1	1	SOL
1158	Klebsiella oxytoca	Bacteria	3.1.1.73	EUC84310.1	PCR	CE1	Single	CE1	1	SOL
1159	Klebsiella oxytoca	Bacteria	3.1.1.73	EUC84438.1	PCR	CE1	Single	CE1	1	SOL
1160	Mycobacterium intracellulare	Bacteria	3.1.1.73	AFC54230.1	PCR	CE1	Single	CE1	1	SOL
1161	Mycobacterium intracellulare	Bacteria	3.1.1.73	AFC54241.1	PCR	CE1	Single	CE1	1	SOL
1162	Mycobacterium intracellulare	Bacteria	3.1.1.73	ETZ31066.1	PCR	CE1	Single	CE1	1	INS
1163	Kutzneria albida	Bacteria	3.1.1.73	AHH94517.1	PCR	CE1	Single	CE1	1	SOL
1164	Kutzneria albida	Bacteria	3.1.1.73	AHH96224.1	PCR	CE1	Single	CE1	1	SOL
1165	Kutzneria albida	Bacteria	3.1.1.73	AHH99338.1	PCR	CE1	Single	CE1	1	INS
1166	Kutzneria albida	Bacteria	3.1.1.73	AHH99983.1	PCR	CE1	Single	CE1	1	SOL
1167	Mycobacterium kansasii	Bacteria	3.1.1.73	AGZ52910.1	PCR	CE1	Single	CE1	1	SOL
1168	Mycobacterium kansasii	Bacteria	3.1.1.73	EUA03564.1	PCR	CE1	Single	CE1	1	SOL
1169	Mycobacterium kansasii	Bacteria	3.1.1.73	EUA12363.1	GS	CE1	Single	CE1	1	SOL
1170	Mycobacterium kansasii	Bacteria	3.1.1.73	EUA13023.1	PCR	CE1	Single	CE1	1	INS
1171	Lactobacillus plantarum	Bacteria	3.1.1.73	ACT63020.1	PCR	CE1	Single	CE1	1	INS
1172	Lactobacillus plantarum	Bacteria	3.1.1.73	ACT63252.1	PCR	CE1	Single	CE1	1	INS
1173	Lactobacillus plantarum	Bacteria	3.1.1.73	AGE38849.1	PCR	CE1	Single	CE1	1	SOL
1174	Lactobacillus plantarum	Bacteria	3.1.1.73	AGO09396.1	PCR	CE1	Single	CE1	1	INS
1175	Burkholderia vietnamiensis	Bacteria	3.1.1.73	ABO59472.1	PCR	CE1	Single	CE1	1	SOL
1176	Burkholderia vietnamiensis	Bacteria	3.1.1.73	ABO56432.1	PCR	CE1	Single	CE1	1	INS
1177	Burkholderia vietnamiensis	Bacteria	3.1.1.73	ABO58328.1	PCR	CE1	Single	CE1	1	SOL
1178	Mycobacterium smegmatis	Bacteria	3.1.1.73	AFP39447.1	GS	CE1	Single	CE1	1	SOL
1179	Mycobacterium smegmatis	Bacteria	3.1.1.73	ABK70226.1	PCR	CE1	Single	CE1	1	INS
1180	Mycobacterium smegmatis	Bacteria	3.1.1.73	ABK71295.1	PCR	CE1	Single	CE1	1	SOL
1181	Pseudomonas mendocina	Bacteria	3.1.1.73	ABP85781.1	PCR	CE1	Single	CE1	1	SOL
1182	Pseudomonas mendocina	Bacteria	3.1.1.73	ABP86403.1	PCR	CE1	Single	CE1	1	SOL
1183	Pseudomonas mendocina	Bacteria	3.1.1.73	AEB56789.1	PCR	CE1	Single	CE1	1	INS
1184	Thermoanaerobacter tengcongensis	Bacteria	3.1.1.73	AAM25001	GS	CE1	Single	CE1	1	SOL
1185	Lactobacillus buchneri	Bacteria	3.1.1.73	ADI72730	GS	CE1	Single	CE1	1	SOL
1186	Lactobacillus johnsonii	Bacteria	3.1.1.73	ADD11991	GS	CE1	Single	CE1	1	SOL
1187	Lactobacillus johnsonii	Bacteria	3.1.1.73	ADD11992	GS	CE1	Single	CE1	1	SOL
1188	Burkholderia multivorans	Bacteria	3.1.1.73	AAV97951	GS	CE1	Single	CE1	1	SOL
1189	Uncultured rumen	Bacteria	3.1.1.73	ADU25538	GS	CE1	Single	CE1	1	SOL
1190	Uncultured soil	Bacteria	3.1.1.73	ADU32684	GS	CE1	Single	CE1	1	SOL
1191	Fusarium oxysporum	Eukaryota	3.1.1.73	EMT67805	GS	CE1	Single	CE1	1	SOL
1192	Pasteurella multocida	Bacteria	3.1.1.73	AAK03535.1	GS	CE1	Single	CE1	1	SOL
1193	Mycobacterium tuberculosis	Bacteria	3.1.1.73	AAK45708.1	GS	CE1	Single	CE1	1	SOL
1194	Deinococcus radiodurans	Bacteria	3.1.1.73	NP_293859.1	GS	CE1	Single	CE1	1	SOL
1195	Xanthomonas campestris	Bacteria	3.1.1.73	AAM39393.1	GS	CE1	Single	CE1	1	INS
1196	Staphylococcus epidermidis	Bacteria	3.1.1.73	AAO05855.1	GS	CE1	Single	CE1	1	SOL
1197	Pseudomonas syringae	Bacteria	3.1.1.73	AAO54683.1	GS	CE1	Single	CE1	1	SOL
1198	Pseudomonas syringae	Bacteria	3.1.1.73	AAO55079.1	GS	CE1	Single	CE1	1	SOL
1199	Rhodopirellula baltica	Bacteria	3.1.1.73	NP_867885.1	GS	CE1	Single	CE1	1	INS
1200	Rhodopirellula baltica	Bacteria	3.1.1.73	NP_868091.1	GS	CE1	Single	CE1	1	INS
1201	Bacillus licheniformis	Bacteria	3.1.1.73	AAU24326.1	GS	CE1	Single	CE1	1	INS
1202	Ruegeria pomeroyi	Bacteria	3.1.1.73	AAV94038.1	GS	CE1	Single	CE1	1	SOL
1203	Staphylococcus epidermidis	Bacteria	3.1.1.73	AAW53151.1	GS	CE1	Single	CE1	1	SOL
1204	Hahella chejuensis	Bacteria	3.1.1.73	ABC28420.1	GS	CE1	Single	CE1	1	SOL
1205	Cupriavidus metallidurans	Bacteria	3.1.1.73	ABF12060.1	GS	CE1	Single	CE1	1	SOL
1206	Hyphomonas neptunium	Bacteria	3.1.1.73	ABI76938.1	GS	CE1	Single	CE1	1	SOL
1207	Bacillus thuringiensis	Bacteria	3.1.1.73	ABK84321.1	GS	CE1	Single	CE1	1	SOL
1208	Mycobacterium sp.	Bacteria	3.1.1.73	ABL89528.1	GS	CE1	Single	CE1	1	SOL
1209	Mycobacterium sp.	Bacteria	3.1.1.73	ABL89541.1	GS	CE1	Single	CE1	1	SOL
1210	Mycobacterium sp.	Bacteria	3.1.1.73	ABL91622.1	GS	CE1	Single	CE1	1	SOL
1211	Mycobacterium sp.	Bacteria	3.1.1.73	ABL91936.1	GS	CE1	Single	CE1	1	SOL
1212	Arthrobacter aurescens	Bacteria	3.1.1.73	ABM10617.1	GS	CE1	Single	CE1	1	SOL
1213	Mycobacterium vanbaalenii	Bacteria	3.1.1.73	ABM13479.1	GS	CE1	Single	CE1	1	SOL
1214	Mycobacterium vanbaalenii	Bacteria	3.1.1.73	ABM13678.1	GS	CE1	Single	CE1	1	SOL
1215	Polaromonas naphthalenivorans	Bacteria	3.1.1.73	ABM39428.1	GS	CE1	Single	CE1	1	SOL
1216	Acidovorax sp.	Bacteria	3.1.1.73	ABM40475.1	GS	CE1	Single	CE1	1	SOL
1217	Yersinia enterocolitica	Bacteria	3.1.1.73	YP_001007011.1	GS	CE1	Single	CE1	1	SOL
1218	Streptococcus sanguinis	Bacteria	3.1.1.73	ABN45428.1	GS	CE1	Single	CE1	1	SOL
1219	Rhodobacter sphaeroides	Bacteria	3.1.1.73	ABN78020.1	GS	CE1	Single	CE1	1	INS
1220	Burkholderia pseudomallei	Bacteria	3.1.1.73	ABN86022.1	GS	CE1	Single	CE1	1	SOL
1221	Mycobacterium sp.	Bacteria	3.1.1.73	ABN97798.1	GS	CE1	Single	CE1	1	SOL
1222	Mycobacterium sp.	Bacteria	3.1.1.73	ABN98850.1	GS	CE1	Single	CE1	1	SOL
1223	Enterobacter sp.	Bacteria	3.1.1.73	ABP59506.1	GS	CE1	Single	CE1	1	SOL
1224	Novosphingobium aromaticivorans	Bacteria	3.1.1.73	ABP64277.1	GS	CE1	Single	CE1	1	SOL
1225	Rhodobacter sphaeroides	Bacteria	3.1.1.73	ABP71057.1	GS	CE1	Single	CE1	1	SOL
1226	Flavobacterium johnsoniae	Bacteria	3.1.1.73	ABQ07274.1	GS	CE1	Single	CE1	1	SOL
1227	Clostridium kluyveri	Bacteria	3.1.1.73	EDK33053.1	GS	CE1	Single	CE1	1	INS
1228	Bradyrhizobium sp.	Bacteria	3.1.1.73	ABQ33870.1	GS	CE1	Single	CE1	1	INS
1229	Bradyrhizobium sp.	Bacteria	3.1.1.73	ABQ38543.1	GS	CE1	Single	CE1	1	INS
1230	Lactobacillus reuteri	Bacteria	3.1.1.73	ABQ83239.1	GS	CE1	Single	CE1	1	INS
1231	Roseiflexus sp.	Bacteria	3.1.1.73	ABQ88661.1	GS	CE1	Single	CE1	1	SOL
1232	Roseiflexus sp.	Bacteria	3.1.1.73	ABQ90714.1	GS	CE1	Single	CE1	1	SOL
1233	Roseiflexus sp.	Bacteria	3.1.1.73	ABQ92942.1	GS	CE1	Single	CE1	1	SOL
1234	Sinorhizobium medicae	Bacteria	3.1.1.73	ABR60599.1	GS	CE1	Single	CE1	1	SOL
1235	Shewanella sediminis	Bacteria	3.1.1.73	ABV38830.1	GS	CE1	Single	CE1	1	INS
1236	Salinispora arenicola	Bacteria	3.1.1.73	ABV98704.1	GS	CE1	Single	CE1	1	SOL
1237	Frankia sp.	Bacteria	3.1.1.73	ABW12563.1	GS	CE1	Single	CE1	1	SOL
1238	Frankia sp.	Bacteria	3.1.1.73	ABW13044.1	GS	CE1	Single	CE1	1	SOL
1239	Frankia sp.	Bacteria	3.1.1.73	ABW13655.1	GS	CE1	Single	CE1	1	SOL
1240	Frankia sp.	Bacteria	3.1.1.73	ABW14118.1	GS	CE1	Single	CE1	1	SOL
1241	Frankia sp.	Bacteria	3.1.1.73	ABW14134.1	GS	CE1	Single	CE1	1	SOL
1242	Acaryochloris marina	Bacteria	3.1.1.73	ABW25576.1	GS	CE1	Single	CE1	1	INS
1243	Lactobacillus helveticus	Bacteria	3.1.1.73	ABX27728.1	GS	CE1	Single	CE1	1	SOL
1244	Lachnoclostridium phytofermentans	Bacteria	3.1.1.73	ABX43547.1	GS	CE1	Single	CE1	1	SOL
1245	Acholeplasma laidlawii	Bacteria	3.1.1.73	ABX81161.1	GS	CE1	Single	CE1	1	INS
1246	Actinobacillus pleuropneumonia	Bacteria	3.1.1.73	ABY69773.1	GS	CE1	Single	CE1	1	SOL
1247	Chlamydia trachomatis	Bacteria	3.1.1.73	YP_001654	GS	CE1	Single	CE1	1	SOL
1248	Caulobacter sp.	Bacteria	3.1.1.73	ABZ73106.1	GS	CE1	Single	CE1	1	SOL
1249	Leptospira biflexa	Bacteria	3.1.1.73	ABZ99515.1	GS	CE1	Single	CE1	1	INS
1250	Lysini bacillus	Bacteria	3.1.1.73	ACA40361.1	GS	CE1	Single	CE1	1	SOL
1251	Leuconostoc citreum	Bacteria	3.1.1.73	ACA81886.1	GS	CE1	Single	CE1	1	SOL
1252	Leuconostoc citreum	Bacteria	3.1.1.73	ACA82448.1	GS	CE1	Single	CE1	1	SOL
1253	Burkholderia cenocepacia	Bacteria	3.1.1.73	ACA94719.1	GS	CE1	Single	CE1	1	SOL
1254	Burkholderia ambifaria	Bacteria	3.1.1.73	ACB67021.1	GS	CE1	Single	CE1	1	SOL
1255	Burkholderia ambifaria	Bacteria	3.1.1.73	ACB67497.1	GS	CE1	Single	CE1	1	SOL
1256	Mycobacterium marinum	Bacteria	3.1.1.73	ACC40657.1	GS	CE1	Single	CE1	1	INS
1257	Acinetobacter baumannii	Bacteria	3.1.1.73	ACC56116.1	GS	CE1	Single	CE1	1	SOL
1258	Nostoc punctiforme	Bacteria	3.1.1.73	ACC80933.1	GS	CE1	Single	CE1	1	SOL
1259	Yersinia pseudotuberculosis	Bacteria	3.1.1.73	ACC88595.1	GS	CE1	Single	CE1	1	SOL
1260	Shigella boydii	Bacteria	3.1.1.73	ACD07627.1	GS	CE1	Single	CE1	1	SOL
1261	Burkholderia phytofirmans	Bacteria	3.1.1.73	ACD15896.1	GS	CE1	Single	CE1	1	SOL
1262	Chlorobium limicola	Bacteria	3.1.1.73	ACD91280.1	GS	CE1	Single	CE1	1	SOL
1263	Bifidobacterium longum	Bacteria	3.1.1.73	ACD98920.1	GS	CE1	Single	CE1	1	SOL
1264	Bifidobacterium longum	Bacteria	3.1.1.73	ACD98991.1	GS	CE1	Single	CE1	1	SOL
1265	Bifidobacterium longum	Bacteria	3.1.1.73	ACD99388.1	GS	CE1	Single	CE1	1	SOL
1266	Cellvibrio japonicus	Bacteria	3.1.1.73	ACE82895.1	GS	CE1	Single	CE1	1	SOL
1267	Acinetobacter baumannii	Bacteria	3.1.1.73	ABO11483.2	GS	CE1	Single	CE1	1	SOL
1268	Chlorobaculum parvum	Bacteria	3.1.1.73	ACF10493.1	GS	CE1	Single	CE1	1	SOL
1269	Bacteroides plebeius	Bacteria	3.1.1.73	EDY94378.1	GS	CE1	Single	CE1	1	SOL
1270	Rhodospirillum centenum	Bacteria	3.1.1.73	ACJ00487.1	GS	CE1	Single	CE1	1	SOL
1271	Shewanella piezotolerans	Bacteria	3.1.1.73	ACJ28848.1	GS	CE1	Single	CE1	1	SOL
1272	Bifidobacterium longum	Bacteria	3.1.1.73	ACJ52545.1	GS	CE1	Single	CE1	1	SOL
1273	Dictyoglomus turgidum	Bacteria	3.1.1.73	YP_002353	GS	CE1	Single	CE1	1	SOL
1274	Bacillus cereus	Bacteria	3.1.1.73	ACO29421.1	GS	CE1	Single	CE1	1	SOL
1275	Azotobacter vinelandii	Bacteria	3.1.1.73	ACO80014.1	GS	CE1	Single	CE1	1	SOL
1276	Azotobacter vinelandii	Bacteria	3.1.1.73	ACO81017.1	GS	CE1	Single	CE1	1	INS
1277	Tolumonas auensis	Bacteria	3.1.1.73	ACQ94466.1	GS	CE1	Single	CE1	1	SOL
1278	Eubacterium rectale	Bacteria	3.1.1.73	ACR76036.1	GS	CE1	Single	CE1	1	SOL
1279	Variovorax paradoxus	Bacteria	3.1.1.73	ACS19403.1	GS	CE1	Single	CE1	1	SOL
1280	Methylobacterium extorquens	Bacteria	3.1.1.73	ACS39510.1	GS	CE1	Single	CE1	1	SOL
1281	Methylobacterium extorquens	Bacteria	3.1.1.73	ACS40692.1	GS	CE1	Single	CE1	1	SOL
1282	Flavobacteriaceae bacterium	Bacteria	3.1.1.73	ACU08316.1	GS	CE1	Single	CE1	1	INS
1283	Catenuli sporaacidiphila	Bacteria	3.1.1.73	ACU75658.1	GS	CE1	Single	CE1	1	SOL
1284	Halothiobacillus neapolitanus	Bacteria	3.1.1.73	ACX95497.1	GS	CE1	Single	CE1	1	SOL
1285	Chlamydophila pneumoniae	Bacteria	3.1.1.73	ACZ33145.1	GS	CE1	Single	CE1	1	SOL
1286	Sphaerobacter thermophilus	Bacteria	3.1.1.73	ACZ39901.1	GS	CE1	Single	CE1	1	INS
1287	Thermotoga naphthophila	Bacteria	3.1.1.73	ADA67819.1	GS	CE1	Single	CE1	1	SOL
1288	Thioalkalivibrio sp.	Bacteria	3.1.1.73	ADC70749.1	GS	CE1	Single	CE1	1	SOL
1289	Bifidobacterium animalis	Bacteria	3.1.1.73	ADC85694.1	GS	CE1	Single	CE1	1	SOL
1290	Planctomyces limnophilus	Bacteria	3.1.1.73	ADG68414.1	GS	CE1	Single	CE1	1	SOL
1291	Cellulomonas flavigena	Bacteria	3.1.1.73	ADG76241.1	GS	CE1	Single	CE1	1	SOL
1292	Segniliparus rotundus	Bacteria	3.1.1.73	ADG98444.1	GS	CE1	Single	CE1	1	SOL
1293	Thermoanaerobacter mathranii	Bacteria	3.1.1.73	ADH61293.1	GS	CE1	Single	CE1	1	SOL
1294	Streptomyces bingchenggensis	Bacteria	3.1.1.73	ADI03766.1	GS	CE1	Single	CE1	1	SOL
1295	Streptomyces bingchenggensis	Bacteria	3.1.1.73	ADI10841.1	GS	CE1	Single	CE1	1	SOL
1296	Lactobacillus fermentum	Bacteria	3.1.1.73	ADJ40839.1	GS	CE1	Single	CE1	1	SOL
1297	Lactobacillus fermentum	Bacteria	3.1.1.73	ADJ41221.1	GS	CE1	Single	CE1	1	SOL
1298	Amycolatopsis mediterranei	Bacteria	3.1.1.73	ADJ44318.1	GS	CE1	Single	CE1	1	SOL
1299	Amycolatopsis mediterranei	Bacteria	3.1.1.73	ADJ45490.1	GS	CE1	Single	CE1	1	SOL
1300	Amycolatopsis mediterranei	Bacteria	3.1.1.73	ADJ46900.1	GS	CE1	Single	CE1	1	INS
1301	Clostridium ljungdahlii	Bacteria	3.1.1.73	ADK15916.1	GS	CE1	Single	CE1	1	SOL
1302	Dickeya dadantii	Bacteria	3.1.1.73	ADM99231.1	GS	CE1	Single	CE1	1	SOL
1303	Stigmatella aurantiaca	Bacteria	3.1.1.73	ADO73898.1	GS	CE1	Single	CE1	1	SOL
1304	Bifidobacterium bifidum	Bacteria	3.1.1.73	ADP35945.1	GS	CE1	Single	CE1	1	SOL
1305	Streptococcus downei	Bacteria	3.1.1.73	EFQ58144.1	GS	CE1	Single	CE1	1	SOL
1306	Lactobacillus delbrueckii	Bacteria	3.1.1.73	ADQ60152.1	GS	CE1	Single	CE1	1	SOL
1307	Lactobacillus delbrueckii	Bacteria	3.1.1.73	ADQ60946.1	GS	CE1	Single	CE1	1	SOL
1308	Ruminococcus albus	Bacteria	3.1.1.73	EGC03123.1	GS	CE1	Single	CE1	1	SOL
1309	Agrobacterium sp.	Bacteria	3.1.1.73	ADY68039.1	GS	CE1	Single	CE1	1	INS
1310	Acinetobacter calcoaceticus	Bacteria	3.1.1.73	ADY80817.1	GS	CE1	Single	CE1	1	SOL
1311	Lactobacillus amylovorus	Bacteria	3.1.1.73	AEA32724.1	GS	CE1	Single	CE1	1	SOL
1312	Pseudomonas brassicacearum	Bacteria	3.1.1.73	AEA68556.1	GS	CE1	Single	CE1	1	INS
1313	Pseudomonas brassicacearum	Bacteria	3.1.1.73	AEA70087.1	GS	CE1	Single	CE1	1	SOL
1314	Verrucosispora maris	Bacteria	3.1.1.73	AEB44595.1	GS	CE1	Single	CE1	1	SOL
1315	Alteromonas sp.	Bacteria	3.1.1.73	AEF01695.1	GS	CE1	Single	CE1	1	INS
1316	Alteromonas sp.	Bacteria	3.1.1.73	AEF04317.1	GS	CE1	Single	CE1	1	SOL
1317	Alteromonas sp.	Bacteria	3.1.1.73	AEF05563.1	GS	CE1	Single	CE1	1	INS
1318	Amycolicicoccus subflavus	Bacteria	3.1.1.73	AEF39377.1	GS	CE1	Single	CE1	1	SOL
1319	Mycobacterium sp.	Bacteria	3.1.1.73	AEF36673.1	GS	CE1	Single	CE1	1	SOL
1320	Lactobacillus kefiranofaciens	Bacteria	3.1.1.73	AEG40064.1	GS	CE1	Single	CE1	1	SOL
1321	Lactobacillus kefiranofaciens	Bacteria	3.1.1.73	AEG41074.1	GS	CE1	Single	CE1	1	SOL
1322	Myxococcus fulvus	Bacteria	3.1.1.73	AEI64883.1	GS	CE1	Single	CE1	1	INS
1323	Cupriavidus necator	Bacteria	3.1.1.73	AEI76236.1	GS	CE1	Single	CE1	1	SOL
1324	Cupriavidus necator	Bacteria	3.1.1.73	AEI77129.1	GS	CE1	Single	CE1	1	SOL
1325	Pseudomonas stutzeri	Bacteria	3.1.1.73	AEJ04749.1	GS	CE1	Single	CE1	1	SOL
1326	Mycobacterium tuberculosis	Bacteria	3.1.1.73	AEJ47303.1	GS	CE1	Single	CE1	1	INS
1327	Bifidobacterium breve	Bacteria	3.1.1.73	ABE95644.1	GS	CE1	Single	CE1	1	SOL
1328	Amycolatopsis mediterranei	Bacteria	3.1.1.73	AEK45158.1	GS	CE1	Single	CE1	1	SOL
1329	Acidithiobacillus ferrivorans	Bacteria	3.1.1.73	YP_004784	GS	CE1	Single	CE1	1	SOL
1330	Lactobacillus ruminis	Bacteria	3.1.1.73	AEN79078.1	GS	CE1	Single	CE1	1	INS
1331	Pelagibacterium halotolerans	Bacteria	3.1.1.73	AEQ51265.1	GS	CE1	Single	CE1	1	SOL
1332	Paenibacillus terrae	Bacteria	3.1.1.73	AET57401.1	GS	CE1	Single	CE1	1	SOL
1333	Paenibacillus terrae	Bacteria	3.1.1.73	AET58030.1	GS	CE1	Single	CE1	1	SOL
1334	Burkholderia sp.	Bacteria	3.1.1.73	AET93281.1	GS	CE1	Single	CE1	1	SOL
1335	Burkholderia cenocepacia	Bacteria	3.1.1.73	CCE50403.1	GS	CE1	Single	CE1	1	SOL
1336	Burkholderia cenocepacia	Bacteria	3.1.1.73	CCE48994.1	GS	CE1	Single	CE1	1	INS
1337	Geobacillus thermoleovorans	Bacteria	3.1.1.73	AEV20903.1	GS	CE1	Single	CE1	1	SOL
1338	Actinoplanes sp.	Bacteria	3.1.1.73	AEV81569.1	GS	CE1	Single	CE1	1	INS
1339	Actinoplanes sp.	Bacteria	3.1.1.73	AEV82224.1	GS	CE1	Single	CE1	1	SOL
1340	Actinoplanes sp.	Bacteria	3.1.1.73	AEV83081.1	GS	CE1	Single	CE1	1	INS
1341	Bacillus cereus	Bacteria	3.1.1.73	AEW56225.1	GS	CE1	Single	CE1	1	INS
1342	Vibrio sp.	Bacteria	3.1.1.73	AEX23623.1	GS	CE1	Single	CE1	1	SOL
1343	Corynebacterium diphtheriae	Bacteria	3.1.1.73	AEX79678.1	GS	CE1	Single	CE1	1	SOL
1344	Streptomyces hygroscopicus	Bacteria	3.1.1.73	AEY86305.1	GS	CE1	Single	CE1	1	SOL
1345	Rickettsia canadensis	Bacteria	3.1.1.73	AFB21246.1	GS	CE1	Single	CE1	1	SOL
1346	Deinococcus gobiensis	Bacteria	3.1.1.73	AFD25575.1	GS	CE1	Single	CE1	1	SOL
1347	Mycobacterium tuberculosis	Bacteria	3.1.1.73	AFE12670.1	GS	CE1	Single	CE1	1	INS
1348	Rahnella aquatilis	Bacteria	3.1.1.73	AFE61138.1	GS	CE1	Single	CE1	1	SOL
1349	Phycisphaera mikurensis	Bacteria	3.1.1.73	YP_005445053.1	GS	CE1	Single	CE1	1	SOL
1350	Burkholderia pseudomallei	Bacteria	3.1.1.73	AFI70339.1	GS	CE1	Single	CE1	1	INS
1351	Pectobacterium sp.	Bacteria	3.1.1.73	AFI89973.1	GS	CE1	Single	CE1	1	SOL
1352	Mycobacterium sp.	Bacteria	3.1.1.73	AFJ35737.1	GS	CE1	Single	CE1	1	SOL
1353	Mycobacterium sp.	Bacteria	3.1.1.73	AFJ35748.1	GS	CE1	Single	CE1	1	SOL
1354	Burkholderia sp.	Bacteria	3.1.1.73	AFJ88140.1	GS	CE1	Single	CE1	1	SOL
1355	Tistrella mobilis	Bacteria	3.1.1.73	AFK52031.1	GS	CE1	Single	CE1	1	INS
1356	Tistrella mobilis	Bacteria	3.1.1.73	AFK52090.1	GS	CE1	Single	CE1	1	SOL
1357	Tistrella mobilis	Bacteria	3.1.1.73	AFK55076.1	GS	CE1	Single	CE1	1	SOL
1358	Bifidobacterium bifidum	Bacteria	3.1.1.73	AFL04994.1	GS	CE1	Single	CE1	1	SOL
1359	Sinorhizobium fredii	Bacteria	3.1.1.73	AFL54624.1	GS	CE1	Single	CE1	1	SOL
1360	Corynebacterium pseudotuberculosis	Bacteria	3.1.1.73	AFM07255.1	GS	CE1	Single	CE1	1	INS
1361	Phaeobacter gallaeciensis	Bacteria	3.1.1.73	AFO86669.1	GS	CE1	Single	CE1	1	INS
1362	Phaeobacter inhibens	Bacteria	3.1.1.73	AFO91168.1	GS	CE1	Single	CE1	1	INS
1363	Marinobacter sp.	Bacteria	3.1.1.73	AFP29036.1	GS	CE1	Single	CE1	1	INS
1364	Peptostreptococcaceae bacterium	Bacteria	3.1.1.73	EJP18816.1	GS	CE1	Single	CE1	1	INS
1365	Burkholderia cepacia	Bacteria	3.1.1.73	AFQ47952.1	GS	CE1	Single	CE1	1	SOL
1366	Mycobacterium indicuspranii	Bacteria	3.1.1.73	AFS13593.1	GS	CE1	Single	CE1	1	SOL
1367	Mycobacterium indicuspranii	Bacteria	3.1.1.73	AFS17021.1	GS	CE1	Single	CE1	1	SOL
1368	Chlamydia psittaci	Bacteria	3.1.1.73	AFS28166.1	GS	CE1	Single	CE1	1	SOL
1369	Burkholderia phenoliruptrix	Bacteria	3.1.1.73	AFT88748.1	GS	CE1	Single	CE1	1	SOL
1370	Alcanivorax dieselolei	Bacteria	3.1.1.73	AFT72289.1	GS	CE1	Single	CE1	1	INS
1371	Cycloclasticus sp.	Bacteria	3.1.1.73	AFT66370.1	GS	CE1	Single	CE1	1	SOL
1372	Alteromonas macleodii	Bacteria	3.1.1.73	AFT97192.1	GS	CE1	Single	CE1	1	SOL
1373	Nocardia brasiliensis	Bacteria	3.1.1.73	AFT97971.1	GS	CE1	Single	CE1	1	INS
1374	Actinobacillus suis	Bacteria	3.1.1.73	AFU19727.1	GS	CE1	Single	CE1	1	INS
1375	Simiduia agarivorans	Bacteria	3.1.1.73	AFU99236.1	GS	CE1	Single	CE1	1	INS
1376	Pseudomonas sp.	Bacteria	3.1.1.73	AFY18873.1	GS	CE1	Single	CE1	1	SOL
1377	Rhizobium tropici	Bacteria	3.1.1.73	AGB75506.1	GS	CE1	Single	CE1	1	SOL
1378	Enterobacteriaceae bacterium	Bacteria	3.1.1.73	AGB77477.1	GS	CE1	Single	CE1	1	SOL
1379	Mycobacterium liflandii	Bacteria	3.1.1.73	AGC60501.1	GS	CE1	Single	CE1	1	SOL
1380	Mycobacterium liflandii	Bacteria	3.1.1.73	AGC62697.1	GS	CE1	Single	CE1	1	INS
1381	Clostridium saccharoperbutylacetonicum	Bacteria	3.1.1.73	AGF56707.1	GS	CE1	Single	CE1	1	SOL
1382	Clostridium saccharoperbutylacetonicum	Bacteria	3.1.1.73	AGF57035.1	GS	CE1	Single	CE1	1	INS
1383	Bacillus thuringiensis	Bacteria	3.1.1.73	AGG05443.1	GS	CE1	Single	CE1	1	SOL
1384	Glaciecola psychrophila	Bacteria	3.1.1.73	AGH44046.1	GS	CE1	Single	CE1	1	SOL
1385	Legionella pneumophila	Bacteria	3.1.1.73	AGH55157.1	GS	CE1	Single	CE1	1	SOL
1386	Pseudomonas denitrificans	Bacteria	3.1.1.73	AGI25058.1	GS	CE1	Single	CE1	1	SOL
1387	Uncultured bacterium	Bacteria	3.1.1.73	AGJ83834.1	GS	CE1	Single	CE1	1	SOL
1388	Uncultured bacterium	Bacteria	3.1.1.73	AGJ83835.1	GS	CE1	Single	CE1	1	SOL
1389	Uncultured bacterium	Bacteria	3.1.1.73	AGJ83838.1	GS	CE1	Single	CE1	1	SOL
1390	Raoultella ornithinolytica	Bacteria	3.1.1.73	AGJ85550.1	GS	CE1	Single	CE1	1	SOL
1391	Burkholderia thailandensis	Bacteria	3.1.1.73	AGK50183.1	GS	CE1	Single	CE1	1	INS
1392	Lactobacillus acidophilus	Bacteria	3.1.1.73	AGK94513.1	GS	CE1	Single	CE1	1	SOL
1393	Clostridium pasteurianum	Bacteria	3.1.1.73	AGK98457.1	GS	CE1	Single	CE1	1	SOL
1394	Streptococcus criceti	Bacteria	3.1.1.73	WP_004227.1	GS	CE1	Single	CE1	1	SOL
1395	Actinoplanes sp.	Bacteria	3.1.1.73	AGL16074.1	GS	CE1	Single	CE1	1	SOL
1396	Actinoplanes sp.	Bacteria	3.1.1.73	AGL19100.1	GS	CE1	Single	CE1	1	SOL
1397	Lactobacillus crispatus	Bacteria	3.1.1.73	WP_005721797.1	GS	CE1	Single	CE1	1	SOL
1398	Lactobacillus crispatus	Bacteria	3.1.1.73	WP_005725653.1	GS	CE1	Single	CE1	1	SOL
1399	Mycobacterium tuberculosis	Bacteria	3.1.1.73	AGL23088.1	GS	CE1	Single	CE1	1	SOL
1400	Mycobacterium tuberculosis	Bacteria	3.1.1.73	AGL23890.1	GS	CE1	Single	CE1	1	SOL
1401	Mycobacterium tuberculosis	Bacteria	3.1.1.73	AGL27274.1	GS	CE1	Single	CE1	1	INS
1402	Mycobacterium tuberculosis	Bacteria	3.1.1.73	AGL30866.1	GS	CE1	Single	CE1	1	SOL
1403	Prevotella bryantii	Bacteria	3.1.1.73	WP_006281077.1	GS	CE1	Single	CE1	1	INS
1404	Marvinbryantia formatexigens	Bacteria	3.1.1.73	WP_006860713.1	GS	CE1	Single	CE1	1	SOL
1405	Burkholderia sp.	Bacteria	3.1.1.73	WP_007735844.1	GS	CE1	Single	CE1	1	INS
1406	Burkholderia sp.	Bacteria	3.1.1.73	WP_007746342.1	GS	CE1	Single	CE1	1	SOL
1407	Lactobacillus equicursoris	Bacteria	3.1.1.73	WP_008462400.1	GS	CE1	Single	CE1	1	SOL
1408	Actinomyces massiliensis	Bacteria	3.1.1.73	WP_008731935.1	GS	CE1	Single	CE1	1	INS
1409	Streptomyces sp.	Bacteria	3.1.1.73	WP_008744488.1	GS	CE1	Single	CE1	1	INS
1410	Actinomyces sp.	Bacteria	3.1.1.73	WP_009409738.1	GS	CE1	Single	CE1	1	SOL
1411	Capnocytophaga sp.	Bacteria	3.1.1.73	WP_009414875.1	GS	CE1	Single	CE1	1	SOL
1412	Amycolatopsis orientalis	Bacteria	3.1.1.73	AGM07951.1	GS	CE1	Single	CE1	1	SOL
1413	Spiribacter salinus	Bacteria	3.1.1.73	AGM41067.1	GS	CE1	Single	CE1	1	SOL
1414	Bacillus licheniformis	Bacteria	3.1.1.73	AGN37754.1	GS	CE1	Single	CE1	1	SOL
1415	Enterobacter sp.	Bacteria	3.1.1.73	AGN87738.1	GS	CE1	Single	CE1	1	SOL
1416	Lactobacillus reuteriI	Bacteria	3.1.1.73	AGN98518.1	GS	CE1	Single	CE1	1	SOL
1417	Staphylococcus aureus	Bacteria	3.1.1.73	AGO30996.1	GS	CE1	Single	CE1	1	INS
1418	Serratia plymuthica	Bacteria	3.1.1.73	AGO53841.1	GS	CE1	Single	CE1	1	SOL
1419	Streptococcus sobrinus	Bacteria	3.1.1.73	WP_019786390.1	GS	CE1	Single	CE1	1	SOL
1420	Serratia plymuthica	Bacteria	3.1.1.73	AGP45907.1	GS	CE1	Single	CE1	1	INS
1421	Alteromonas macleodii	Bacteria	3.1.1.73	AGP79202.1	GS	CE1	Single	CE1	1	SOL
1422	Alteromonas macleodii	Bacteria	3.1.1.73	AGP83549.1	GS	CE1	Single	CE1	1	INS
1423	Streptomyces rapamycinicus	Bacteria	3.1.1.73	AGP61153.1	GS	CE1	Single	CE1	1	INS
1424	Lactobacillus reuteri	Bacteria	3.1.1.73	AGR63746.1	GS	CE1	Single	CE1	1	SOL
1425	Burkholderia pseudomallei	Bacteria	3.1.1.73	AGR68988.1	GS	CE1	Single	CE1	1	SOL
1426	Streptomyces collinus	Bacteria	3.1.1.73	AGS73216.1	GS	CE1	Single	CE1	1	SOL
1427	Paracoccus aminophilus	Bacteria	3.1.1.73	AGT08945.1	GS	CE1	Single	CE1	1	SOL
1428	Corynebacterium argentoratense	Bacteria	3.1.1.73	AGU15049.1	GS	CE1	Single	CE1	1	SOL
1429	Variovorax paradoxus	Bacteria	3.1.1.73	AGU49790.1	GS	CE1	Single	CE1	1	SOL
1430	Variovorax paradoxus	Bacteria	3.1.1.73	AGU52178.1	GS	CE1	Single	CE1	1	SOL
1431	Streptococcus sanginosus	Bacteria	3.1.1.73	AGU81453.1	GS	CE1	Single	CE1	1	SOL
1432	Vibrio alginolyticus	Bacteria	3.1.1.73	AGV19334.1	GS	CE1	Single	CE1	1	SOL
1433	Vibrio alginolyticus	Bacteria	3.1.1.73	AGV19639.1	GS	CE1	Single	CE1	1	SOL
1434	Salinis phaerashabanensis	Bacteria	3.1.1.73	ERJ20089.1	GS	CE1	Single	CE1	1	SOL
1435	Ruminococcus callidus	Bacteria	3.1.1.73	ERJ94148.1	GS	CE1	Single	CE1	1	SOL
1436	Chlamydia pecorum	Bacteria	3.1.1.73	AGW38993.1	GS	CE1	Single	CE1	1	SOL
1437	Ruminococcus sp.	Bacteria	3.1.1.73	WP_021998742.1	GS	CE1	Single	CE1	1	SOL
1438	Faecalibacterium sp.	Bacteria	3.1.1.73	WP_022446134.1	GS	CE1	Single	CE1	1	SOL
1439	Bacillus infantis	Bacteria	3.1.1.73	AGX04475.1	GS	CE1	Single	CE1	1	SOL
1440	Butyrivibrio fibrisolvens	Bacteria	3.1.1.73	WP_022754935.1	GS	CE1	Single	CE1	1	SOL
1441	Butyrivibrio sp.	Bacteria	3.1.1.73	WP_022776254.1	GS	CE1	Single	CE1	1	SOL
1442	Burkholderia pseudomallei	Bacteria	3.1.1.73	AGZ30837.1	GS	CE1	Single	CE1	1	INS
1443	Paenibacillus polymyxa	Bacteria	3.1.1.73	AHC18460.1	GS	CE1	Single	CE1	1	INS
1444	Paenibacillus polymyxa	Bacteria	3.1.1.73	AHC19957.1	GS	CE1	Single	CE1	1	SOL
1445	Pseudomonas sp.	Bacteria	3.1.1.73	AHC36285.1	GS	CE1	Single	CE1	1	INS
1446	Magnetospirillum gryphiswaldense	Bacteria	3.1.1.73	CDL00126.1	GS	CE1	Single	CE1	1	SOL
1447	Rhodococcus pyridinivorans	Bacteria	3.1.1.73	AHD22541.1	GS	CE1	Single	CE1	1	INS
1448	Bacillus akibai	Bacteria	3.1.1.73	GAE36748.1	GS	CE1	Single	CE1	1	SOL
1449	Aeromonas hydrophila	Bacteria	3.1.1.73	AHE47642.1	GS	CE1	Single	CE1	1	SOL
1450	Candidatus Entotheonella	Bacteria	3.1.1.73	ETW95120.1	GS	CE1	Single	CE1	1	SOL
1451	Candidatus Entotheonella	Bacteria	3.1.1.73	ETW95899.1	GS	CE1	Single	CE1	1	SOL
1452	Serratia marcescens	Bacteria	3.1.1.73	ETX44384.1	GS	CE1	Single	CE1	1	INS
1453	Vibrio parahaemolyticus	Bacteria	3.1.1.73	ETX55506.1	GS	CE1	Single	CE1	1	SOL
1454	Lactobacillus fabifermentans	Bacteria	3.1.1.73	ETY75474.1	GS	CE1	Single	CE1	1	SOL
1455	Chlamydia muridarum	Bacteria	3.1.1.73	AHH22810.1	GS	CE1	Single	CE1	1	SOL
1456	Bacteroide reticulotermitis	Bacteria	3.1.1.73	GAE84615.	GS	CE1	Single	CE1	1	SOL
1457	Olsenella uli	Bacteria	3.1.1.73	EUB30803.1	GS	CE1	Single	CE1	1	SOL
1458	Klebsiella sp.	Bacteria	3.1.1.73	EUB33554.1	GS	CE1	Single	CE1	1	SOL
1459	Francisella tularensis	Bacteria	3.1.1.73	AHH46700.1	GS	CE1	Single	CE1	1	INS
1460	Mogibacterium timidum	Bacteria	3.1.1.73	EUC52414.1	GS	CE1	Single	CE1	1	INS
1461	Mogibacterium timidum	Bacteria	3.1.1.73	EUC52418.1	GS	CE1	Single	CE1	1	SOL
1462	Listeria rocourtiae	Bacteria	3.1.1.73	EUJ43134.1	GS	CE1	Single	CE1	1	INS
1463	Enterobacter sp.	Bacteria	3.1.1.73	EUM28924.1	GS	CE1	Single	CE1	1	SOL
1464	Enterobacter sp.	Bacteria	3.1.1.73	EUM47593.1	GS	CE1	Single	CE1	1	SOL
1465	Marinobacter sp.	Bacteria	3.1.1.73	AHI31460.1	GS	CE1	Single	CE1	1	SOL
1466	Marinobacter sp.	Bacteria	3.1.1.73	AHI32617.1	GS	CE1	Single	CE1	1	SOL
1467	Actinomyces sp.	Bacteria	3.1.1.73	EWC96673.1	GS	CE1	Single	CE1	1	SOL
1468	Frankia sp.	Bacteria	3.1.1.73	EYT91837.1	GS	CE1	Single	CE1	1	SOL
1469	Mycobacterium vulneris	Bacteria	3.1.1.73	CDO30982.1	GS	CE1	Single	CE1	1	SOL
1470	Mycobacterium vulneris	Bacteria	3.1.1.73	CDO29339.1	GS	CE1	Single	CE1	1	SOL
1471	Salmonella enterica	Bacteria	3.1.1.73	AHP70106.1	GS	CE1	Single	CE1	1	INS
1472	Bradyrhizobium sp.	Bacteria	3.1.1.73	GAJ31519.1	GS	CE1	Single	CE1	1	INS
1473	Lactobacillus crispatus	Bacteria	3.1.1.73	WP_021355633.1	GS	CE1	Single	CE1	1	SOL
1474	Butyrivibrio sp.	Bacteria	3.1.1.73	WP_022766750.1	GS	CE1	Single	CE1	1	SOL
1475	Butyrivibrio sp.	Bacteria	3.1.1.73	WP_022773251.1	GS	CE1	Single	CE1	1	SOL
1476	Fimbriimonas ginsengisoli	Bacteria	3.1.1.73	AHI09360.1	GS	CE1	Single	CE1	1	SOL
